# Supplementary material for: Multi-Tissue Transcriptomic-Informed In Silico Investigation of Drugs for the Treatment of Dengue Fever Disease
Source: Viruses. 2021 Aug 4;13(8):1540. doi: 10.3390/v13081540 (PMC8402662; doi:10.3390/v13081540)
Supplement: Supplementary file 1 [file viruses-13-01540-s001.zip]

Archive with 9 entries (8 files):
- Supplementary data/
- Supplementary data/PaperDengueCuba_transcriptomics_Supplements_Last version.pdf
- Supplementary data/SupplementaryTable_S2.xlsx
- Supplementary data/SupplementaryTable_S3.xlsx
- Supplementary data/SupplementaryTable_S4.xlsx
- Supplementary data/SupplementaryTable_S5.xlsx
- Supplementary data/SupplementaryTable_S6.xlsx
- Supplementary data/SupplementaryTable_S7.xlsx
- Supplementary data/SupplementaryTable_S8.xlsx
