# Supplementary material for: Multi-Tissue Transcriptomic-Informed In Silico Investigation of Drugs for the Treatment of Dengue Fever Disease
Source: Viruses. 2021 Aug 4;13(8):1540. doi: 10.3390/v13081540 (PMC8402662; doi:10.3390/v13081540)
Supplement: Supplementary file 1 [file viruses-13-01540-s001.zip › Supplementary data/SupplementaryTable_S2.xlsx]

## Sheet: SupplementaryTableS2
Supplementary Table S2. Differentially expressed genes between infected and control cohorts for the spleen tissue samples (adjusted p-value<0.05).
	baseMean	log2FoldChange	lfcSE	stat	pvalue	padj			Log2FoldChange	> 0	Enriched infected
TREML5P	116.153	-7.62396	1.17971	-6.46255	1.02951e-10	2.66077e-07				< 0	Enriched Uninfected
FLJ36777	38.2274	-2.69967	0.804198	-3.35698	0.000788	0.046818
UBA2	167.916	-2.30478	0.531371	-4.33743	1.44161e-05	0.00632939
NAP1L5	246.414	-1.51392	0.36376	-4.16186	3.15662e-05	0.0100787
PAR-SN	241.384	-1.44315	0.353256	-4.08529	4.40227e-05	0.0108359
SPHAR	109.273	-1.43152	0.373263	-3.83516	0.000125483	0.0231651
KRTAP4-7	65.9616	-1.4294	0.388079	-3.68327	0.000230262	0.0290299
OR5M3	385.758	-1.35062	0.330117	-4.09133	4.2891e-05	0.0108359
PCDHB18	148.283	-1.34974	0.313954	-4.29918	1.71429e-05	0.00632939
KRTAP3-2	386.46	-1.33058	0.373668	-3.56086	0.000369648	0.035357
EIF1AX	1197.67	-1.27775	0.260172	-4.91119	9.05239e-07	0.000811601
TMEM236	53.3259	-1.25653	0.372937	-3.36929	0.000753632	0.0458297
OR2B6	342.203	-1.24403	0.378511	-3.28665	0.00101386	0.0485247
SCP2D1	742.989	-1.24244	0.326645	-3.80364	0.000142585	0.0237749
CTAGE6P	1039.9	-1.22892	0.242839	-5.06063	4.17871e-07	0.000539994
OR13C3	380.105	-1.22694	0.331457	-3.70165	0.000214202	0.0276803
OR6Y1	493.322	-1.21789	0.363624	-3.34932	0.000810114	0.046921
KRTAP2-4	506.801	-1.21605	0.248003	-4.90337	9.42078e-07	0.000811601
USP17L6P	209.276	-1.20731	0.361253	-3.34202	0.000831714	0.046921
COPS8	616.437	-1.19094	0.327745	-3.63373	0.000279356	0.0313911
GGTA1P	104.077	-1.18312	0.314472	-3.76226	0.000168387	0.0248684
OR13C5	520.225	-1.1645	0.266214	-4.37429	1.21828e-05	0.00629731
OR4C6	588.944	-1.16031	0.309323	-3.75111	0.000176054	0.0252784
ARL5A	191.615	-1.15872	0.342119	-3.3869	0.00070686	0.0453681
SKP1P2	328.66	-1.13898	0.297849	-3.82402	0.000131294	0.023402
TAS2R3	276.961	-1.13632	0.330597	-3.43718	0.000587805	0.0427939
OR4C15	381.057	-1.13352	0.320113	-3.54101	0.000398599	0.0361467
RBPJ	1016.9	-1.11885	0.320286	-3.49327	0.000477138	0.0385364
FAM106CP	1087.86	-1.11619	0.268917	-4.15069	3.31473e-05	0.0100787
KCTD3	552.786	-1.10764	0.316213	-3.50282	0.000460364	0.038381
POU3F1	149.343	-1.10754	0.328196	-3.37464	0.000739119	0.0454822
OR56A4	371.524	-1.10422	0.315084	-3.50454	0.000457394	0.038381
OR1E2	438.526	-1.10015	0.2544	-4.3245	1.52878e-05	0.00632939
KRTAP2-3	772.3	-1.09034	0.209044	-5.21587	1.8296e-07	0.00031524
OR6X1	1030.78	-1.07363	0.297122	-3.61343	0.000302176	0.0321562
IFNA2	291.544	-1.0689	0.304253	-3.51318	0.000442769	0.0381446
LOC641515	607.195	-1.06568	0.29609	-3.59919	0.00031921	0.0323528
OR5M1	374.546	-1.05313	0.317896	-3.31283	0.000923578	0.0472671
OR6B2	1021.05	-1.03475	0.234216	-4.41791	9.96616e-06	0.0057239
GJA10	630.325	-1.03212	0.272398	-3.78902	0.00015124	0.02443
OR5I1	268.464	-1.01297	0.305706	-3.31356	0.000921156	0.0472671
KIAA1191	427.788	-1.00574	0.29642	-3.39297	0.000691396	0.0453681
PPP3R2	1520.45	-1.00522	0.275261	-3.65186	0.000260343	0.0305844
OR11H4	610.166	-1.00454	0.291359	-3.44777	0.000565246	0.0423443
OR51A4	487.438	-0.993009	0.290541	-3.41779	0.000631307	0.0438346
SYNCRIP	689.774	-0.9928	0.267545	-3.71078	0.00020662	0.0276803
SOWAHB	682.37	-0.992051	0.301399	-3.29149	0.000996586	0.0485247
MAS1L	1425.36	-0.985766	0.281932	-3.49646	0.000471472	0.0385364
RPL7	4279.42	-0.982666	0.269686	-3.64374	0.000268701	0.0308648
MEIS3P1	901.927	-0.976321	0.294675	-3.31322	0.000922295	0.0472671
CDK5R2	610.723	-0.9706	0.256746	-3.7804	0.000156579	0.024526
OR2T27	1825.62	-0.969616	0.269339	-3.59999	0.000318235	0.0323528
OR10J1	1023.99	-0.954557	0.280373	-3.4046	0.000662608	0.0444808
TAS2R9	252.258	-0.952095	0.283143	-3.3626	0.000772133	0.0464088
MIR548I1	1890.44	-0.947288	0.28798	-3.28942	0.00100393	0.0485247
OR8B4	543.237	-0.93439	0.245644	-3.80384	0.000142472	0.0237749
OR10S1	861.266	-0.928172	0.235443	-3.94223	8.0726e-05	0.0167804
APLNR	878.735	-0.921894	0.239456	-3.84996	0.000118137	0.0226166
VDAC2	288.886	-0.919658	0.276595	-3.32493	0.00088441	0.0472671
OR4C13	546.143	-0.906736	0.260839	-3.47623	0.000508515	0.039826
DGCR9	969.771	-0.904792	0.276551	-3.2717	0.00106904	0.0497828
TAS2R60	1090.73	-0.89967	0.252984	-3.55623	0.000376211	0.035357
MAFB	392.781	-0.876822	0.238736	-3.67276	0.000239943	0.0295302
LCE1F	587.549	-0.876275	0.252381	-3.47204	0.000516527	0.0398496
OR10W1	1084.29	-0.875767	0.266457	-3.28672	0.00101363	0.0485247
PISRT1	1166.65	-0.873901	0.250778	-3.48477	0.000492565	0.0391703
HRC	1065.89	-0.872505	0.262109	-3.32879	0.000872253	0.0472671
OR6B3	971.072	-0.868281	0.240444	-3.61116	0.000304828	0.0321562
PWRN2	299.809	-0.867062	0.264404	-3.2793	0.00104065	0.0489009
ARID3B	1054.1	-0.864948	0.201147	-4.30007	1.70741e-05	0.00632939
OR2AT4	912.129	-0.852589	0.237977	-3.58266	0.000340119	0.0337633
OR4D2	605.617	-0.845972	0.228332	-3.70501	0.000211385	0.0276803
OR52D1	782.177	-0.842751	0.239342	-3.52112	0.000429728	0.0381446
BZW1	655.514	-0.835364	0.251799	-3.31759	0.000907984	0.0472671
TAS2R16	503.014	-0.825915	0.238484	-3.46319	0.000533808	0.0405772
OR2AE1	643.136	-0.814569	0.229883	-3.54341	0.000394991	0.0361467
C10orf12	936.715	-0.811066	0.237448	-3.41577	0.000636021	0.0438346
CMTM5	221.292	-0.806088	0.243082	-3.31612	0.000912779	0.0472671
SEC14L1P1	1056.83	-0.798307	0.243369	-3.28023	0.00103722	0.0489009
TSPYL6	996.2	-0.79418	0.22196	-3.57803	0.00034619	0.0337633
MKRN7P	639.451	-0.792251	0.234489	-3.37863	0.000728488	0.0453681
OR51D1	1008.87	-0.791606	0.2422	-3.26839	0.0010816	0.0499178
OR4C46	1198.79	-0.789557	0.239313	-3.29927	0.000969383	0.0485247
OR4X2	428.202	-0.776138	0.232918	-3.33224	0.000861493	0.0472671
OR2T2	878.088	-0.767118	0.22403	-3.42417	0.000616681	0.0436661
OR10H2	1226.88	-0.761612	0.227667	-3.34529	0.000821962	0.046921
KRTAP4-11	448.974	-0.728442	0.217544	-3.34848	0.000812574	0.046921
SNORA70C	1188.06	-0.706318	0.213088	-3.31468	0.00091748	0.0472671
ERC2-IT1	862.307	-0.690813	0.204381	-3.38003	0.000724775	0.0453681
STUB1	284.165	0.812789	0.243286	3.34088	0.000835119	0.046921
PPIA	111.55	0.985204	0.286418	3.43974	0.000582272	0.0427939
PTGDS	108.778	0.999274	0.293171	3.4085	0.000653222	0.0444277
EIF4B	303.776	1.04045	0.315623	3.29652	0.000978922	0.0485247
BRAT1	128.42	1.11285	0.282381	3.94095	8.11589e-05	0.0167804
HIST1H3F	239.534	1.13335	0.283518	3.99745	6.40293e-05	0.015044
HSD17B8	145.17	1.18183	0.305366	3.87022	0.000108735	0.0216174
AVPR2	123.173	1.24004	0.375709	3.30054	0.000964997	0.0485247
NDUFB2-AS1	61.3208	1.31471	0.382933	3.43326	0.000596373	0.0428146
HIST1H2BO	98.0322	1.32645	0.335702	3.95126	7.77397e-05	0.0167804
KLF10	93.4275	1.36929	0.334913	4.08849	4.3419e-05	0.0108359
RPL8	187.458	1.37922	0.329381	4.18733	2.8226e-05	0.00972668
FAM86FP	62.2983	1.49338	0.441052	3.38594	0.000709338	0.0453681
TMEM101	69.9447	1.56746	0.338666	4.62834	3.68605e-06	0.00272188
EPS8L2	60.8948	1.60763	0.426246	3.7716	0.000162201	0.0246594
ZNF605	28.1606	1.68684	0.47968	3.51659	0.000437128	0.0381446
ZNF275	25.2347	1.83637	0.50093	3.66592	0.000246453	0.0296259
POLR2I	29.0906	1.84216	0.509111	3.61839	0.000296438	0.0321562
ZNF709	19.1254	1.95516	0.578078	3.38216	0.000719176	0.0453681
MT2A	27.7168	2.20119	0.594326	3.70367	0.000212501	0.0276803
ACTA2	16.7491	3.21747	0.784226	4.10274	4.08292e-05	0.0108359
SKA3	29.1528	6.29791	1.39758	4.50629	6.59717e-06	0.00426259
TYRO3	249.543	8.81187	0.881765	9.99344	1.62828e-23	8.41657e-20
