# Supplementary material for: Multi-Tissue Transcriptomic-Informed In Silico Investigation of Drugs for the Treatment of Dengue Fever Disease
Source: Viruses. 2021 Aug 4;13(8):1540. doi: 10.3390/v13081540 (PMC8402662; doi:10.3390/v13081540)
Supplement: Supplementary file 1 [file viruses-13-01540-s001.zip › Supplementary data/SupplementaryTable_S3.xlsx]

## Sheet: SupplementaryTableS3
Supplementary Table S3. Differentially expressed genes between infected and control cohorts for the liver single cell dataset (adjusted p-value<0.05).
	baseMean	log2FoldChange	lfcSE	stat	pvalue	padj			Log2FoldChange	> 0	Enriched MOI 100
ASF1B	11.5857	-6.16126	0.432566	-14.2435	4.91875e-46	5.42538e-43				< 0	Enriched Uninfected
EXO1	5.62098	-5.92605	0.685181	-8.64888	5.20079e-18	4.94523e-16
GINS1	5.82012	-5.65226	0.61045	-9.25916	2.06043e-20	2.41772e-18
XRCC2	3.12961	-5.20249	0.70569	-7.3722	1.6784e-13	8.26462e-12
CDCA2	2.96254	-5.12599	0.777637	-6.59175	4.34686e-11	1.56686e-09
RRM2	48.4521	-4.91014	0.547941	-8.96108	3.21499e-19	3.51103e-17
MCM10	7.88656	-4.74669	0.620032	-7.65555	1.92482e-14	1.0777e-12
ESCO2	3.48235	-4.74087	0.596	-7.95448	1.79889e-15	1.19529e-13
CHAF1B	4.4575	-4.69659	0.601959	-7.80217	6.08504e-15	3.6085e-13
LINC01224	3.17073	-4.68165	0.736625	-6.35554	2.07698e-10	6.87962e-09
NCAPG	10.933	-4.64135	0.609433	-7.61586	2.6194e-14	1.41628e-12
UHRF1	2.27256	-4.56918	0.582398	-7.84545	4.3139e-15	2.61441e-13
ORC1	3.02994	-4.54047	0.718036	-6.32346	2.55771e-10	8.37138e-09
PCLAF	16.6177	-4.51639	0.397808	-11.3532	7.15166e-30	2.02264e-27
CDC45	11.9275	-4.46794	0.542029	-8.24299	1.67964e-16	1.29556e-14
E2F2	1.85655	-4.44768	0.989825	-4.4934	7.00949e-06	9.55682e-05
FAM111B	1.95142	-4.44095	0.877345	-5.0618	4.15313e-07	7.36479e-06
GTSE1	3.40368	-4.42474	0.620924	-7.12605	1.0329e-12	4.59391e-11
DSCC1	2.33607	-4.36643	0.739466	-5.90484	3.52987e-09	9.29224e-08
KIF15	2.43252	-4.36593	0.703461	-6.20636	5.4226e-10	1.65173e-08
TICRR	1.74782	-4.36496	0.861992	-5.0638	4.10974e-07	7.31136e-06
CDK1	20.9562	-4.35665	0.585535	-7.44046	1.00337e-13	5.1237e-12
MYBL2	13.9286	-4.35223	0.511867	-8.50266	1.85299e-17	1.67528e-15
OLFML3	6.06053	-4.2003	0.61459	-6.83431	8.23997e-12	3.26931e-10
SKA3	5.64014	-4.17185	0.624872	-6.67634	2.44986e-11	9.0073e-10
GINS2	15.9304	-4.16681	0.501683	-8.30567	9.92608e-17	7.99158e-15
NAGA	3.40676	-4.15153	0.764643	-5.42937	5.65535e-08	1.19271e-06
OIP5	7.60248	-4.13164	0.461914	-8.9446	3.73304e-19	4.03681e-17
NEIL3	1.80015	-4.12992	0.893995	-4.61962	3.84437e-06	5.5794e-05
LMNB1	1.65605	-4.10223	0.83238	-4.92832	8.29388e-07	1.37992e-05
CLSPN	16.8098	-4.07935	0.413437	-9.86692	5.79151e-23	8.63248e-21
PLK4	1.42476	-4.0699	0.966822	-4.20956	2.55869e-05	0.000301299
TACC3	7.18338	-4.05937	0.580141	-6.99721	2.61104e-12	1.11627e-10
PIMREG	11.1674	-4.05673	0.646582	-6.27412	3.51621e-10	1.12417e-08
GIPC2	2.01924	-3.99631	0.735219	-5.43553	5.46334e-08	1.15886e-06
NCAPH	6.67459	-3.98286	0.686053	-5.80547	6.41865e-09	1.59923e-07
TK1	34.2151	-3.96754	0.517002	-7.67412	1.66558e-14	9.42121e-13
SLC7A7	5.26939	-3.93883	1.08257	-3.63841	0.000274322	0.00234374
CENPE	3.45015	-3.92752	0.761178	-5.15979	2.47228e-07	4.57537e-06
GINS3	1.28681	-3.92112	1.08872	-3.6016	0.000316262	0.00264671
E2F8	1.32301	-3.91981	0.85144	-4.60374	4.14964e-06	5.95971e-05
PKMYT1	1.27688	-3.91471	0.865916	-4.5209	6.15786e-06	8.50078e-05
SPAG5	11.465	-3.88069	0.541109	-7.17173	7.40563e-13	3.36148e-11
AURKA	13.5022	-3.8639	0.559703	-6.90348	5.07421e-12	2.06526e-10
LIG1	5.22958	-3.82856	0.578468	-6.61845	3.62982e-11	1.317e-09
CKAP2L	2.9138	-3.82564	0.920721	-4.15505	3.25222e-05	0.000372889
DHFR	2.49971	-3.82073	0.490306	-7.79253	6.56786e-15	3.87398e-13
PBK	9.99335	-3.81324	0.559944	-6.81004	9.75719e-12	3.82996e-10
CHAF1A	5.91865	-3.78913	0.52694	-7.19082	6.44032e-13	2.98474e-11
CEP55	1.84003	-3.782	0.879923	-4.29811	1.72264e-05	0.000213396
SPC25	7.79155	-3.76794	0.585772	-6.43243	1.25582e-10	4.22308e-09
CDC25A	1.89088	-3.76658	0.713647	-5.27793	1.30651e-07	2.58259e-06
TONSL	1.23581	-3.76559	1.05273	-3.57697	0.0003476	0.00286122
KIF18A	1.43497	-3.75932	0.781819	-4.80843	1.52117e-06	2.38671e-05
RAD54L	2.23661	-3.75486	0.739416	-5.07815	3.81129e-07	6.84667e-06
RACGAP1	2.14252	-3.74365	0.87581	-4.2745	1.91563e-05	0.000236082
ERCC6L	1.67747	-3.7211	0.872516	-4.26479	2.00087e-05	0.000245218
WDHD1	2.61947	-3.71765	0.731764	-5.0804	3.7665e-07	6.77725e-06
CHAC2	2.19412	-3.71594	0.597217	-6.2221	4.90548e-10	1.50717e-08
MCM5	14.5418	-3.71517	0.513171	-7.23964	4.49876e-13	2.11154e-11
H2BC11	1.78715	-3.6877	0.902128	-4.08777	4.3553e-05	0.000481835
RMI2	2.30135	-3.67978	0.841861	-4.37101	1.23671e-05	0.000158616
TPX2	20.0175	-3.67947	0.533204	-6.90067	5.17564e-12	2.0988e-10
DTL	7.20912	-3.67455	0.589723	-6.23098	4.63528e-10	1.43615e-08
ARHGEF39	3.17789	-3.65235	0.749356	-4.87398	1.09371e-06	1.75855e-05
POLQ	2.01601	-3.64679	0.905818	-4.02597	5.67414e-05	0.000604109
KIF2C	6.92999	-3.64232	0.659267	-5.52479	3.29874e-08	7.42552e-07
EPHA1	1.04224	-3.61735	1.28779	-2.80897	0.00497004	0.0267804
NCAPG2	2.40787	-3.61374	0.685218	-5.27385	1.33592e-07	2.63128e-06
BRCA1	3.41918	-3.61214	0.688412	-5.24706	1.54545e-07	2.99584e-06
AURKB	32.8844	-3.58984	0.551869	-6.50488	7.77532e-11	2.73999e-09
ZWINT	38.628	-3.57723	0.469049	-7.62657	2.41089e-14	1.33629e-12
ZNF519	3.51863	-3.53306	0.580087	-6.09057	1.12506e-09	3.22322e-08
GATM	5.37826	-3.51548	0.647268	-5.43126	5.59571e-08	1.18466e-06
C3orf70	1.24851	-3.51393	0.907966	-3.87011	0.000108784	0.00106657
HELLPAR	1.75521	-3.50639	0.654174	-5.36002	8.32106e-08	1.69651e-06
UBE2C	32.4427	-3.49416	0.558468	-6.25668	3.93262e-10	1.24646e-08
ZNF45	1.17741	-3.48147	1.10519	-3.15011	0.00163209	0.0107027
SPTSSB	4.10453	-3.48018	0.88696	-3.92372	8.71907e-05	0.000882306
AKAP11	1.69269	-3.47644	1.07723	-3.22721	0.00125002	0.00853203
CDCA8	8.84095	-3.47644	0.666639	-5.21487	1.83943e-07	3.50414e-06
EMP2	1.74752	-3.46297	0.941067	-3.67983	0.000233387	0.00205284
STIL	1.42208	-3.4516	0.866195	-3.98478	6.75422e-05	0.00070415
TCF19	0.961148	-3.4479	1.13458	-3.03893	0.00237417	0.0145484
CCNF	2.85982	-3.44442	0.723431	-4.76123	1.92415e-06	2.96416e-05
PLK1	13.6709	-3.43792	0.700976	-4.90448	9.36757e-07	1.53986e-05
FIGNL1	2.33227	-3.43055	0.826867	-4.14885	3.34153e-05	0.000381148
GDA	1.29455	-3.42825	1.27267	-2.69374	0.00706557	0.035443
HJURP	4.3514	-3.41231	0.758581	-4.49828	6.85062e-06	9.37497e-05
EFR3B	1.20736	-3.40813	1.01745	-3.34967	0.000809071	0.00586883
RASGRP2	1.15903	-3.39797	0.720723	-4.71467	2.42098e-06	3.62325e-05
POLD3	5.09919	-3.39493	0.610009	-5.56537	2.6159e-08	5.99863e-07
DLX1	1.17643	-3.37343	1.07073	-3.15058	0.00162949	0.010692
ARG1	16.5818	-3.36463	0.731608	-4.59895	4.24618e-06	6.07463e-05
DPYSL5	1.58722	-3.34784	1.07846	-3.10427	0.00190747	0.0121264
MCM2	17.786	-3.33	0.421667	-7.89722	2.85189e-15	1.82886e-13
ATAD5	4.375	-3.32619	0.532376	-6.24782	4.16217e-10	1.31168e-08
TOP2A	15.6759	-3.32437	0.534758	-6.21658	5.08098e-10	1.55244e-08
PAQR9	1.51187	-3.31842	0.799574	-4.15023	3.32138e-05	0.000380029
CDCA3	11.8639	-3.31497	0.593846	-5.58221	2.37484e-08	5.46857e-07
SEMA4G	2.6471	-3.31224	0.71813	-4.61232	3.982e-06	5.74136e-05
KIF11	1.50384	-3.29995	0.889397	-3.71033	0.00020699	0.00185053
IGFBP4	2.29057	-3.29798	0.752747	-4.38126	1.17997e-05	0.000153119
WDCP	0.978743	-3.28968	1.14388	-2.87589	0.00402885	0.0226471
POLA1	3.81835	-3.27855	0.673538	-4.86765	1.12934e-06	1.80535e-05
DNA2	1.90432	-3.2751	0.70418	-4.65094	3.3043e-06	4.85306e-05
DTX4	0.93197	-3.25562	1.13028	-2.88036	0.00397215	0.0224107
EPO	1.2287	-3.23761	1.17489	-2.75568	0.0058571	0.0305789
MTFR2	2.45141	-3.22793	0.786979	-4.10167	4.10186e-05	0.000457467
CENPO	2.04088	-3.2218	0.592525	-5.43741	5.4062e-08	1.14895e-06
KIF18B	0.783858	-3.20901	1.00117	-3.20526	0.00134942	0.00905907
PSRC1	1.52086	-3.20176	1.11746	-2.8652	0.00416748	0.0232746
CENPA	2.02517	-3.18544	0.759676	-4.19315	2.75105e-05	0.000322124
POC1A	3.56077	-3.18531	0.76724	-4.15164	3.30095e-05	0.000378084
CTSV	8.97035	-3.18526	0.525643	-6.05973	1.36349e-09	3.85622e-08
SALL2	1.16184	-3.17234	1.04312	-3.0412	0.00235633	0.0144552
ASPM	7.20795	-3.16976	0.519434	-6.10233	1.04536e-09	3.01842e-08
SKP2	19.3275	-3.16633	0.346533	-9.13717	6.41107e-20	7.36605e-18
B3GNT8	1.96088	-3.16536	0.972186	-3.25592	0.00113024	0.0078604
UNKL	1.41407	-3.16467	0.795723	-3.9771	6.97616e-05	0.000724548
CENPM	19.0544	-3.11897	0.390606	-7.98494	1.40586e-15	9.75261e-14
MTARC1	13.2924	-3.10567	0.419987	-7.39467	1.41758e-13	7.13968e-12
ENSG00000232759	1.12362	-3.09981	0.916321	-3.38288	0.000717287	0.00527445
FOXM1	3.44816	-3.09393	0.656215	-4.71481	2.41936e-06	3.62325e-05
XKR8	9.11241	-3.09067	0.650441	-4.75165	2.01767e-06	3.09097e-05
GM2A	2.02076	-3.08119	0.949248	-3.24593	0.00117067	0.00810067
CDCA5	4.97238	-3.07902	0.78326	-3.93103	8.45825e-05	0.000857486
KNL1	1.78515	-3.06872	0.802845	-3.82231	0.000132206	0.00126503
MCM6	19.4669	-3.06813	0.459011	-6.68423	2.3215e-11	8.56392e-10
RAD51AP1	11.5958	-3.06418	0.490859	-6.24249	4.30659e-10	1.34186e-08
RBL1	1.02732	-3.06235	0.777826	-3.93706	8.24856e-05	0.000838541
CENPU	4.86838	-3.06206	0.567869	-5.3922	6.96011e-08	1.43764e-06
MXD3	1.17921	-3.04939	0.826846	-3.68798	0.000226045	0.00199462
CENPS	1.4454	-3.03692	0.443111	-6.85361	7.20071e-12	2.87768e-10
PCNA	50.204	-3.03123	0.31756	-9.54536	1.3564e-21	1.76013e-19
ENSG00000223478	1.76215	-3.02367	0.580272	-5.21078	1.88052e-07	3.57623e-06
POLD1	3.66179	-3.02194	0.717887	-4.20948	2.55954e-05	0.000301299
CDCA7	13.8446	-3.00791	0.441645	-6.8107	9.71249e-12	3.82603e-10
KIF4A	6.21361	-3.00024	0.706936	-4.244	2.19572e-05	0.000266383
ESPL1	1.72914	-2.99274	0.991231	-3.01922	0.00253428	0.015342
FAM20A	1.43269	-2.97614	1.08453	-2.74418	0.00606631	0.031446
TBX3	1.52564	-2.97245	0.794207	-3.74267	0.000182077	0.00165702
ZNF695	1.73385	-2.96345	0.778393	-3.80714	0.000140584	0.00133216
HP	2.37812	-2.96137	0.852768	-3.47266	0.000515335	0.00399168
CCNE1	6.76859	-2.95548	0.783752	-3.77094	0.000162633	0.00151065
H2BC9	2.49831	-2.95332	0.542966	-5.43923	5.35121e-08	1.14166e-06
ENSG00000187951	0.812865	-2.94682	0.919906	-3.20339	0.00135819	0.0091124
NRM	2.98122	-2.94603	0.798398	-3.68992	0.000224321	0.00198576
MCM4	18.2966	-2.94373	0.505637	-5.82183	5.82079e-09	1.467e-07
E2F1	5.53991	-2.92363	0.60345	-4.84486	1.26704e-06	2.01375e-05
EPHX4	0.93994	-2.92316	1.06767	-2.73789	0.00618351	0.0319607
CDT1	3.35023	-2.92269	0.64868	-4.5056	6.61867e-06	9.08009e-05
CDKN2D	0.954528	-2.92156	1.1097	-2.63275	0.00846972	0.0410903
HES6	3.40844	-2.90734	0.580729	-5.00636	5.54686e-07	9.52988e-06
PDXP	0.994753	-2.88864	0.610717	-4.72991	2.24616e-06	3.39852e-05
SGO1	17.3204	-2.88652	0.479185	-6.02381	1.70353e-09	4.7211e-08
POLE	2.54585	-2.88337	0.759609	-3.79586	0.000147131	0.00138233
RAD51	5.52537	-2.88062	0.78066	-3.68998	0.000224272	0.00198576
FAM111A	1.47464	-2.87915	1.09488	-2.62965	0.00854716	0.0413669
ENSG00000261526	1.44294	-2.87908	1.04417	-2.7573	0.00582812	0.030452
RFC3	12.7013	-2.876	0.44663	-6.43934	1.19997e-10	4.06004e-09
ZNF724	0.956127	-2.87269	1.04091	-2.75977	0.00578416	0.0303084
FANCB	1.81565	-2.86678	0.647321	-4.42868	9.48104e-06	0.000126147
CDKN3	19.6895	-2.86572	0.477605	-6.00018	1.97096e-09	5.39446e-08
CCNB1	34.9722	-2.86455	0.52298	-5.47737	4.31703e-08	9.48542e-07
TYMS	16.2912	-2.86189	0.296913	-9.63884	5.48058e-22	7.55635e-20
HEPACAM2	3.66892	-2.85592	1.03059	-2.77114	0.00558603	0.0293882
H1-1	4.52872	-2.84959	0.606492	-4.69848	2.6211e-06	3.90159e-05
MAP2K3	5.88299	-2.83758	0.545808	-5.19887	2.00509e-07	3.78746e-06
SLC43A3	1.69161	-2.83594	1.00289	-2.82776	0.00468744	0.0255447
ENSG00000263731	2.19289	-2.83046	0.629538	-4.4961	6.92112e-06	9.44802e-05
SLC66A2	1.49179	-2.81655	0.575548	-4.89369	9.89645e-07	1.61238e-05
FAM83D	10.0822	-2.80004	0.557126	-5.02585	5.01195e-07	8.69211e-06
CSRNP3	0.660959	-2.79582	0.969265	-2.88448	0.00392066	0.0221655
HMGB2	36.543	-2.78937	0.349675	-7.97704	1.4988e-15	1.02145e-13
MAD2L1	23.0601	-2.78649	0.445034	-6.26131	3.81762e-10	1.2135e-08
HMMR	3.42123	-2.77991	0.699966	-3.97149	7.14241e-05	0.000738346
MMS22L	16.6551	-2.76418	0.438801	-6.2994	2.98803e-10	9.66509e-09
CIP2A	10.5203	-2.76394	0.531756	-5.19776	2.01708e-07	3.79932e-06
NUDT8	2.90837	-2.75924	0.66914	-4.12357	3.73046e-05	0.000419841
CRYBG1	4.00499	-2.75565	0.728217	-3.78411	0.000154258	0.00143948
NXN	0.837566	-2.75468	1.06098	-2.59635	0.00942213	0.0447553
TUBA5P	3.32234	-2.75339	0.676527	-4.06989	4.70356e-05	0.000514175
DDIAS	2.15253	-2.74993	0.760305	-3.61688	0.000298177	0.00252018
PRC1	12.8189	-2.74269	0.488569	-5.61372	1.9802e-08	4.61768e-07
DAB1	1.35795	-2.74258	0.829541	-3.30614	0.000945893	0.00671809
COCH	32.1851	-2.7342	0.317361	-8.61541	6.96936e-18	6.51458e-16
SKA1	0.835141	-2.72553	0.835493	-3.26218	0.00110557	0.00771314
MASTL	3.52127	-2.72147	0.63922	-4.25748	2.06743e-05	0.000252533
H1-5	2.29423	-2.71894	0.825767	-3.29263	0.000992555	0.00701338
DLGAP5	2.34056	-2.71471	0.807109	-3.3635	0.000769611	0.00562545
SPTLC3	3.32413	-2.71439	0.790458	-3.43394	0.000594869	0.00452823
ANPEP	1.40796	-2.71433	1.00047	-2.71306	0.00666648	0.0339472
CCNA2	9.01647	-2.69776	0.662992	-4.06906	4.72028e-05	0.00051512
H2AC6	9.99536	-2.69291	0.527261	-5.10735	3.26714e-07	5.94662e-06
PARPBP	5.76875	-2.69116	0.552003	-4.87527	1.08661e-06	1.75225e-05
PON1	6.92769	-2.68767	0.639507	-4.20273	2.63719e-05	0.00030912
ANLN	3.15517	-2.68674	0.603297	-4.45343	8.45092e-06	0.000112849
GJB1	5.25687	-2.66614	0.728997	-3.65728	0.00025491	0.00221216
CDC25C	2.16664	-2.65434	0.912034	-2.91035	0.00361022	0.0207184
MCM3	43.6233	-2.63469	0.379985	-6.93367	4.10049e-12	1.68763e-10
SLF1	2.89468	-2.63387	0.634762	-4.14937	3.33386e-05	0.000381062
FOXD2	0.778105	-2.62863	0.622647	-4.22171	2.42456e-05	0.000288096
NDC80	5.79516	-2.6269	0.750759	-3.499	0.000467014	0.00366892
PXMP2	6.85868	-2.62644	0.373336	-7.03507	1.99165e-12	8.68298e-11
SLCO1A2	2.0573	-2.62368	0.741046	-3.54051	0.000399351	0.00319655
DDAH1	7.8568	-2.61568	0.473841	-5.52016	3.38685e-08	7.59287e-07
TRIP13	10.9726	-2.61026	0.479198	-5.44714	5.11865e-08	1.09842e-06
SGO2	3.21322	-2.59634	0.801587	-3.239	0.00119951	0.00825367
BRCA2	5.48293	-2.58816	0.609869	-4.24379	2.19772e-05	0.000266383
DARS2	5.23928	-2.58395	0.570708	-4.52761	5.96534e-06	8.26604e-05
BTBD2	0.856709	-2.57996	0.823238	-3.13392	0.00172491	0.0111784
HSD11B2	2.65585	-2.57725	0.694836	-3.70915	0.000207958	0.00185731
POLR3G	1.74787	-2.57379	0.640776	-4.01667	5.90265e-05	0.000627572
CENPF	20.622	-2.56822	0.5167	-4.97042	6.68078e-07	1.13043e-05
CSF3R	3.05027	-2.56207	0.5588	-4.58496	4.54079e-06	6.44593e-05
BIRC5	34.1636	-2.55966	0.461332	-5.5484	2.88289e-08	6.55634e-07
PDLIM2	2.83779	-2.55519	0.563518	-4.53436	5.77795e-06	8.03667e-05
LINC01389	0.97546	-2.55507	0.766136	-3.33501	0.000852972	0.00616128
MND1	1.90519	-2.5433	0.831944	-3.05706	0.00223518	0.0138506
AUNIP	3.24792	-2.53261	0.749082	-3.38095	0.000722352	0.00530462
IQCG	0.964451	-2.53195	0.977587	-2.59	0.00959771	0.0454346
KIF20A	4.91739	-2.52993	0.886271	-2.85457	0.00430945	0.0238501
C1S	3.62049	-2.52859	0.842129	-3.00261	0.00267673	0.016072
DIS3L	3.95564	-2.51956	0.545546	-4.61841	3.86696e-06	5.6048e-05
C1orf112	3.08413	-2.51869	0.730581	-3.44752	0.00056576	0.00433056
PEG10	18.3711	-2.51281	0.28398	-8.84855	8.86669e-19	9.14015e-17
ALDH5A1	1.30658	-2.51277	0.812255	-3.09357	0.00197761	0.0124799
LGALS3	64.5949	-2.51256	0.420234	-5.97897	2.24557e-09	6.08567e-08
CKB	99.6282	-2.50687	0.210418	-11.9137	1.00373e-32	3.69039e-30
PLLP	1.77026	-2.50212	0.900126	-2.77974	0.00544016	0.028807
ZNF100	0.961038	-2.50138	0.852109	-2.93551	0.00332995	0.019372
ENSG00000273297	1.09044	-2.49948	0.857718	-2.91411	0.00356709	0.0205094
PRIM1	9.07311	-2.49458	0.529013	-4.71553	2.41083e-06	3.61788e-05
FAM151A	5.23714	-2.47481	0.784126	-3.15614	0.00159875	0.0105198
FEN1	47.9729	-2.46249	0.313764	-7.84822	4.21997e-15	2.57451e-13
ORC6	12.995	-2.45334	0.445651	-5.50508	3.69008e-08	8.18946e-07
ARHGAP11A	0.934125	-2.44526	0.951958	-2.56866	0.0102093	0.0477761
NAALAD2	1.27939	-2.43282	0.784503	-3.10109	0.00192808	0.0122293
ZNF726	0.526318	-2.43166	0.915299	-2.65669	0.00789131	0.0388403
CDCA4	7.9718	-2.42662	0.598188	-4.05662	4.97876e-05	0.000541042
MKI67	21.6706	-2.42495	0.582534	-4.16276	3.14428e-05	0.000362019
NUSAP1	22.1272	-2.42407	0.432728	-5.60183	2.12096e-08	4.91474e-07
CALML4	0.5805	-2.42292	0.809259	-2.99399	0.00275353	0.0165152
EME1	2.61319	-2.42244	0.809879	-2.99112	0.00277957	0.0166172
GLYCTK	11.141	-2.42148	0.461574	-5.24612	1.55332e-07	3.0058e-06
LRR1	5.49429	-2.41538	0.450191	-5.36522	8.08512e-08	1.65146e-06
PXMP4	5.15674	-2.41153	0.713963	-3.37767	0.00073103	0.00536121
PODXL2	1.61844	-2.39588	0.593949	-4.03382	5.48773e-05	0.000587097
THOP1	2.10684	-2.39434	0.713809	-3.35432	0.000795599	0.00578474
TUBB4B	104.015	-2.3877	0.238121	-10.0273	1.15666e-23	1.84899e-21
DLEU2	3.87994	-2.38563	0.473892	-5.03412	4.80051e-07	8.37811e-06
ITPKA	2.13511	-2.38442	0.742513	-3.21129	0.00132142	0.00889276
LINC02625	0.692732	-2.37111	0.705758	-3.35966	0.00078039	0.0056854
TRAP1	15.8671	-2.366	0.344382	-6.87029	6.40726e-12	2.56989e-10
HELLS	14.2737	-2.35656	0.347467	-6.7821	1.18441e-11	4.56786e-10
CDC7	2.69694	-2.35397	0.626336	-3.75832	0.00017106	0.00157364
SPC24	1.53897	-2.32992	0.804677	-2.89547	0.00378595	0.0215142
ATP2B2	3.55199	-2.32204	0.594546	-3.90556	9.4006e-05	0.000941767
HSD17B2	13.0437	-2.32108	0.521169	-4.4536	8.44414e-06	0.000112849
FKBP5	3.20975	-2.31575	0.695801	-3.32818	0.000874156	0.0062814
FANCM	1.4744	-2.31525	0.801867	-2.88733	0.00388525	0.0219878
TIMELESS	5.90091	-2.30952	0.571145	-4.04368	5.26197e-05	0.000566792
CPB2	14.4224	-2.30875	0.541829	-4.26102	2.03493e-05	0.000249115
CNNM3	2.84966	-2.30745	0.684201	-3.37247	0.000744973	0.00545621
ATAD2	7.54915	-2.2944	0.44794	-5.12211	3.02128e-07	5.54488e-06
ACY3	7.72152	-2.29128	0.672527	-3.40698	0.000656871	0.00490873
PKP2	4.15691	-2.28929	0.6319	-3.62287	0.000291351	0.00246821
COL2A1	67.7129	-2.28488	0.61998	-3.68541	0.000228337	0.00201163
MGAT5	3.25873	-2.283	0.625791	-3.64818	0.000264108	0.00227765
CCDC85B	2.12025	-2.28278	0.585338	-3.89994	9.62169e-05	0.000961297
PCDHB5	1.66524	-2.28125	0.792542	-2.87839	0.00399705	0.0225166
TTF2	1.72283	-2.27223	0.804904	-2.82298	0.00475794	0.0258523
NECTIN3	2.42319	-2.26309	0.735034	-3.07889	0.00207775	0.0129845
ZNF714	4.81619	-2.26116	0.513998	-4.39916	1.08672e-05	0.000142697
CLDN6	1.49033	-2.26017	0.594727	-3.80035	0.00014449	0.001361
KIF22	16.456	-2.25932	0.454516	-4.97081	6.66724e-07	1.13043e-05
DKK1	17.1073	-2.24895	0.658557	-3.41497	0.000637887	0.00480744
PTTG1	59.3316	-2.2489	0.419739	-5.35784	8.42207e-08	1.71394e-06
PSMC3IP	2.2327	-2.24324	0.658211	-3.40808	0.000654221	0.00489337
H2AX	1.45339	-2.23465	0.512967	-4.35632	1.32266e-05	0.000168463
CDK2	8.00039	-2.22959	0.499123	-4.46702	7.93157e-06	0.00010682
CHST13	13.1634	-2.2167	0.447962	-4.9484	7.48259e-07	1.2543e-05
TUBA1B	197.92	-2.21053	0.153605	-14.391	5.89379e-47	8.12607e-44
KLB	8.60353	-2.20191	0.449459	-4.89903	9.63104e-07	1.57846e-05
MCM8	2.97218	-2.19568	0.625087	-3.5126	0.000443745	0.00350108
SIRPA	1.92549	-2.18943	0.617854	-3.5436	0.000394704	0.00316847
TUBAP2	0.568567	-2.18583	0.401512	-5.44399	5.20988e-08	1.11366e-06
PIGW	3.86915	-2.18473	0.684766	-3.19048	0.00142038	0.00947777
CYREN	14.9426	-2.18385	0.39752	-5.49369	3.93628e-08	8.70084e-07
SERPINA6	9.81843	-2.18346	0.6583	-3.31681	0.000910503	0.00650443
SKA2	17.5562	-2.17857	0.256684	-8.48735	2.11408e-17	1.89579e-15
FAM207A	0.837509	-2.17182	0.56916	-3.81582	0.000135729	0.00129394
PLCE1	0.99464	-2.17028	0.824077	-2.63359	0.00844886	0.0410352
ENSG00000213971	1.53603	-2.16829	0.812157	-2.6698	0.00758974	0.0375624
REEP6	11.6076	-2.16237	0.470571	-4.59519	4.32346e-06	6.16918e-05
GSTM4	7.52493	-2.16122	0.499395	-4.32767	1.50692e-05	0.000188664
ACTG1	236.68	-2.15559	0.251865	-8.55852	1.14326e-17	1.05084e-15
NUF2	4.15036	-2.1552	0.728906	-2.95676	0.00310886	0.0183297
KNTC1	4.56728	-2.15116	0.595412	-3.61289	0.000302809	0.00255546
GEMIN6	5.27674	-2.14925	0.481669	-4.4621	8.1161e-06	0.000108906
SMPDL3B	4.81664	-2.1484	0.841445	-2.55323	0.0106729	0.049484
SORD	5.02941	-2.14752	0.408044	-5.26296	1.41751e-07	2.76729e-06
DYNC2I2	12.003	-2.13698	0.538082	-3.97149	7.14248e-05	0.000738346
CTDSPL	4.10821	-2.13327	0.58553	-3.64332	0.000269143	0.00231023
CA2	11.002	-2.13119	0.478527	-4.45365	8.44227e-06	0.000112849
GDE1	5.81885	-2.13067	0.650786	-3.274	0.00106038	0.00744492
H1-2	21.8368	-2.12658	0.410192	-5.18436	2.16756e-07	4.06602e-06
ZNF718	0.887667	-2.12277	0.821852	-2.5829	0.00979723	0.046181
LDHA	309.281	-2.11163	0.173161	-12.1946	3.32296e-34	1.4097e-31
CENPW	15.3106	-2.10663	0.34552	-6.09698	1.08088e-09	3.11283e-08
MCM7	106.992	-2.10263	0.254566	-8.25964	1.46108e-16	1.14296e-14
SMC2	11.521	-2.09692	0.354694	-5.91191	3.38162e-09	8.92326e-08
COL26A1	4.08189	-2.09188	0.638109	-3.27825	0.00104451	0.00735224
TMEM141	12.1617	-2.08958	0.321448	-6.50051	8.00471e-11	2.80292e-09
BARD1	4.52126	-2.08433	0.587326	-3.54885	0.000386924	0.00311744
RNF26	6.68562	-2.07927	0.60419	-3.44142	0.00057867	0.00441101
C1orf115	6.60947	-2.07178	0.660804	-3.13524	0.00171716	0.0111726
SLC6A14	3.82634	-2.06991	0.778336	-2.6594	0.00782806	0.0385979
C21orf58	0.703356	-2.06937	0.809512	-2.55632	0.0105786	0.0490878
MYCN	2.55256	-2.06857	0.664775	-3.11168	0.00186024	0.0118604
C2orf72	6.345	-2.0667	0.600319	-3.44267	0.000576005	0.00439373
GPER1	4.95045	-2.0647	0.676193	-3.05342	0.00226248	0.0139686
CCDC34	10.4207	-2.0646	0.302494	-6.82528	8.77563e-12	3.46936e-10
RNASEH2A	12.5129	-2.06447	0.402834	-5.12487	2.97739e-07	5.47344e-06
TRAF4	2.18846	-2.06351	0.414425	-4.97921	6.38447e-07	1.0901e-05
BRI3BP	2.92686	-2.06115	0.666983	-3.09025	0.00199985	0.0126048
EED	5.57698	-2.05606	0.527307	-3.89918	9.65194e-05	0.000962576
EFNA5	1.56756	-2.05306	0.639074	-3.21255	0.00131561	0.00886989
SDC1	14.3664	-2.04822	0.363823	-5.6297	1.8052e-08	4.24549e-07
DGAT2	3.35604	-2.04802	0.763999	-2.68066	0.00734762	0.0365723
HMGA1	14.5126	-2.0475	0.234149	-8.74441	2.24194e-18	2.24805e-16
USP18	2.65486	-2.03587	0.769384	-2.6461	0.00814253	0.039775
HMGB3	15.9508	-2.03414	0.323035	-6.29696	3.03538e-10	9.78953e-09
ENSG00000274422	1.67988	-2.03293	0.422875	-4.80741	1.52899e-06	2.39216e-05
TFDP1	11.1413	-2.03242	0.331559	-6.1299	8.79321e-10	2.56585e-08
RFWD3	2.50996	-2.02256	0.471513	-4.28951	1.79067e-05	0.000221177
CHEK1	5.24005	-2.02181	0.551236	-3.66778	0.000244662	0.00213837
DSN1	10.8612	-2.0218	0.505297	-4.00121	6.30198e-05	0.000663905
VSNL1	16.8872	-2.0208	0.459617	-4.39671	1.09902e-05	0.000143969
ID1	71.6378	-2.01597	0.334992	-6.01796	1.76629e-09	4.88275e-08
SLC25A1	74.5181	-2.01429	0.316038	-6.37358	1.84665e-10	6.15363e-09
HRAS	2.09001	-2.01366	0.561623	-3.58543	0.000336521	0.0027804
MFAP2	6.85832	-2.00722	0.473559	-4.23859	2.24924e-05	0.000271138
MELK	12.2485	-2.00364	0.588778	-3.40305	0.000666379	0.00496297
LDOC1	4.39319	-2.00278	0.544654	-3.67716	0.000235846	0.00206941
UBE2T	21.7519	-2.00171	0.33168	-6.03508	1.58886e-09	4.43552e-08
SNRNP25	22.5628	-2.00136	0.321012	-6.23454	4.53117e-10	1.40785e-08
TLE5	6.36674	-2.00051	0.333178	-6.00433	1.92119e-09	5.27132e-08
ZNF174	1.6578	-1.99984	0.742556	-2.69319	0.00707719	0.0354663
GCHFR	9.85403	-1.99771	0.280684	-7.11729	1.10066e-12	4.87561e-11
FAM117B	2.40683	-1.99709	0.47279	-4.22406	2.39942e-05	0.000285497
UNG	24.4572	-1.99416	0.401064	-4.97218	6.6204e-07	1.12819e-05
KNG1	15.6359	-1.9889	0.451427	-4.40582	1.05385e-05	0.000138876
HMG20B	5.25598	-1.98852	0.40349	-4.92831	8.29454e-07	1.37992e-05
DBF4	7.54137	-1.98705	0.414503	-4.79381	1.63644e-06	2.54583e-05
RRS1	3.00255	-1.98509	0.670187	-2.96199	0.00305658	0.0180675
CTSC	50.8786	-1.98402	0.287674	-6.89676	5.32015e-12	2.1495e-10
GEMIN4	4.43538	-1.98262	0.664413	-2.98402	0.00284491	0.0169802
RASSF8-AS1	1.46549	-1.97982	0.702174	-2.81956	0.00480892	0.0260779
AGT	160.413	-1.96803	0.338282	-5.81772	5.9656e-09	1.49888e-07
GPX3	49.5321	-1.95751	0.279999	-6.99112	2.72705e-12	1.16137e-10
PDK3	3.37725	-1.95693	0.703126	-2.78318	0.00538291	0.0285724
LDLRAP1	3.05402	-1.95176	0.673059	-2.89983	0.00373366	0.0212718
HMGA2	5.23097	-1.95003	0.4681	-4.16584	3.10205e-05	0.000358278
ECT2	5.05615	-1.94725	0.486806	-4.00005	6.33283e-05	0.000665882
PEX10	5.36774	-1.94629	0.535996	-3.63116	0.000282152	0.00240134
PDSS1	3.64504	-1.94601	0.658726	-2.95419	0.00313486	0.0184315
S100A9	4.47546	-1.94573	0.644273	-3.02004	0.00252738	0.0153176
ALDH4A1	2.70179	-1.94277	0.652052	-2.97948	0.00288738	0.0172058
ACTB	1489.57	-1.94083	0.137166	-14.1495	1.88202e-45	1.88715e-42
EZH2	13.2668	-1.93995	0.411759	-4.71137	2.46053e-06	3.67746e-05
SRGAP2C	0.677374	-1.93943	0.719243	-2.69649	0.00700751	0.0352292
IGDCC3	4.95361	-1.93728	0.657919	-2.94455	0.00323425	0.0189352
JPT1	33.8023	-1.93537	0.303297	-6.38109	1.75837e-10	5.87721e-09
POGLUT2	4.16608	-1.93479	0.612626	-3.15819	0.00158752	0.0104637
ACTR3B	3.06572	-1.93126	0.667074	-2.89512	0.00379019	0.0215272
RAMP2	2.10725	-1.93089	0.471527	-4.09497	4.22225e-05	0.000468525
C4orf46	3.00435	-1.93046	0.611845	-3.15515	0.00160415	0.0105446
ALYREF	12.2789	-1.92999	0.298943	-6.45606	1.07466e-10	3.68122e-09
CTPS1	26.5664	-1.92812	0.33338	-5.78356	7.31341e-09	1.80463e-07
MSH6	8.59027	-1.92642	0.422058	-4.56434	5.01062e-06	7.04938e-05
UBE2S	22.0286	-1.92336	0.2764	-6.95862	3.43632e-12	1.43029e-10
EMC3-AS1	0.832372	-1.91988	0.56702	-3.38591	0.000709433	0.00522853
KNSTRN	7.67455	-1.91667	0.554285	-3.4579	0.000544395	0.00419028
DIAPH3	2.27119	-1.9164	0.671174	-2.8553	0.00429962	0.0238156
IL17RB	9.36075	-1.9156	0.554543	-3.45437	0.000551575	0.00423668
CHML	2.67769	-1.91396	0.596256	-3.20997	0.00132747	0.00892806
MAOB	8.37126	-1.9117	0.537463	-3.5569	0.000375256	0.00303897
HADH	11.6426	-1.90762	0.427971	-4.45736	8.29766e-06	0.000111207
ERLIN1	10.8331	-1.9065	0.429648	-4.43736	9.10704e-06	0.000121317
POLE2	3.54882	-1.90312	0.588354	-3.23466	0.00121789	0.00835929
ARL4D	11.7156	-1.90281	0.527246	-3.60896	0.000307432	0.00258655
MIS18BP1	4.61106	-1.90251	0.598055	-3.18116	0.00146684	0.00976421
HMGN2P3	0.859983	-1.90039	0.37856	-5.02006	5.16545e-07	8.93508e-06
TIMP3	18.9686	-1.89955	0.504206	-3.76741	0.00016495	0.00152891
MIR122HG	6.79212	-1.89913	0.446177	-4.25646	2.0769e-05	0.00025341
FANCA	4.72578	-1.89885	0.615467	-3.08523	0.00203398	0.0127906
ASB9	4.75726	-1.89797	0.729677	-2.60111	0.0092924	0.0443685
CENPK	8.19361	-1.89653	0.43408	-4.36908	1.2477e-05	0.000159839
CYB5B	52.4475	-1.89634	0.224767	-8.43693	3.25782e-17	2.82943e-15
CDC25B	6.8491	-1.88951	0.585677	-3.22621	0.00125442	0.00855675
TIPIN	8.07406	-1.88866	0.483018	-3.91012	9.22516e-05	0.000927561
TRAF7	1.2378	-1.8879	0.573843	-3.28992	0.00100216	0.00707674
CAVIN1	3.37755	-1.87814	0.582537	-3.22407	0.00126383	0.008605
AFMID	4.52273	-1.8775	0.451078	-4.16226	3.15109e-05	0.000362425
ARSB	3.40506	-1.87026	0.441907	-4.23226	2.31358e-05	0.00027768
CD9	13.4638	-1.86884	0.552005	-3.38555	0.000710349	0.00523041
STMN1	273.302	-1.86137	0.161456	-11.5286	9.46417e-31	2.82135e-28
SELENBP1	5.59515	-1.8603	0.674666	-2.75737	0.0058269	0.030452
RRP1	3.93037	-1.85767	0.598785	-3.1024	0.00191956	0.0121823
FABP5	33.9522	-1.85685	0.25122	-7.39134	1.45355e-13	7.28755e-12
SLC25A10	1.99012	-1.8539	0.593246	-3.12502	0.00177794	0.0114415
DBR1	2.97854	-1.85258	0.556406	-3.32956	0.000869841	0.00625446
IGFBP2	8.45065	-1.85163	0.339765	-5.44976	5.04392e-08	1.08449e-06
C20orf27	14.6256	-1.84668	0.22279	-8.28888	1.14317e-16	9.07137e-15
FANCI	7.54738	-1.84615	0.498729	-3.70171	0.000214152	0.00190492
POLR1G	2.36151	-1.84419	0.446963	-4.12605	3.6905e-05	0.000415885
USP5	3.96596	-1.83907	0.44009	-4.17885	2.92983e-05	0.000341247
TUBB	196.755	-1.83863	0.156596	-11.7412	7.83463e-32	2.61867e-29
NAPRT	5.91477	-1.83807	0.552567	-3.32642	0.000879706	0.00630667
ZDHHC12	9.08015	-1.83534	0.397462	-4.61766	3.88097e-06	5.61773e-05
POLR1E	8.2719	-1.83319	0.472632	-3.87869	0.000105021	0.00103519
POLA2	4.15069	-1.83238	0.654765	-2.79853	0.00513354	0.0274602
MYCBP	7.62147	-1.82944	0.367414	-4.97923	6.3837e-07	1.0901e-05
H2BC5	2.18879	-1.82899	0.654745	-2.79344	0.00521514	0.0277969
ZNF738	3.4923	-1.82843	0.473657	-3.86023	0.000113279	0.00110769
SLC35G1	3.27878	-1.82636	0.544044	-3.35701	0.00078789	0.00573247
SHMT1	11.4338	-1.8259	0.50095	-3.64488	0.000267517	0.00230261
RFLNB	1.34287	-1.8239	0.625594	-2.91548	0.00355144	0.0204449
RCC1	8.15251	-1.82282	0.48939	-3.72468	0.000195565	0.001764
UROS	21.2368	-1.82165	0.326018	-5.58757	2.3027e-08	5.31354e-07
TMEM97	53.6731	-1.81873	0.271424	-6.70068	2.07454e-11	7.78304e-10
DTYMK	52.4551	-1.81083	0.2415	-7.49828	6.46612e-14	3.39625e-12
STAG3L2	1.09958	-1.80861	0.646515	-2.79748	0.00515034	0.0275234
SYNGR1	4.751	-1.80796	0.566055	-3.19397	0.0014033	0.00939224
ENSG00000170846	2.43758	-1.8064	0.679351	-2.659	0.00783728	0.0386261
B4GAT1	27.324	-1.80196	0.367355	-4.90524	9.3315e-07	1.53622e-05
H2AZ1	270.033	-1.80137	0.132911	-13.5532	7.58973e-42	5.97962e-39
ACD	10.7489	-1.8	0.343171	-5.24521	1.56104e-07	3.01546e-06
DDC	12.1667	-1.79726	0.443446	-4.05294	5.05779e-05	0.000546935
DEPDC1B	6.24005	-1.79608	0.558745	-3.21449	0.00130677	0.00882371
ZNF789	2.66668	-1.79597	0.636247	-2.82275	0.00476135	0.025858
KIF20B	7.54913	-1.79434	0.555906	-3.22777	0.00124758	0.00852592
PPP2R5D	3.57874	-1.79368	0.478043	-3.75212	0.000175343	0.00160234
EIF4A1	1.80014	-1.79199	0.469262	-3.81873	0.000134139	0.00128065
NTS	21.7764	-1.79167	0.511073	-3.50571	0.00045539	0.00358526
NDC1	7.07249	-1.78639	0.465473	-3.83779	0.000124145	0.00119801
AVPI1	7.95886	-1.78577	0.543905	-3.28324	0.00102621	0.00723263
SLC7A10	5.54727	-1.78573	0.623694	-2.86315	0.00419451	0.02339
HES4	1.15256	-1.78194	0.577942	-3.08325	0.00204752	0.0128486
CCDC86	41.8815	-1.78163	0.30484	-5.8445	5.08105e-09	1.29731e-07
LINC02637	0.838366	-1.78001	0.46924	-3.79339	0.000148606	0.00139328
PCDHB3	2.29038	-1.77849	0.687386	-2.58732	0.00967265	0.045711
ZNF43	2.38365	-1.77781	0.626259	-2.83878	0.00452861	0.024879
HMGN2P5	2.45503	-1.77281	0.253075	-7.00509	2.46826e-12	1.05934e-10
LIMD2	2.87453	-1.77112	0.426215	-4.15547	3.24615e-05	0.000372581
MATN3	3.8171	-1.76462	0.566305	-3.11602	0.00183311	0.0117077
POLR3K	19.3523	-1.7618	0.290051	-6.07409	1.24695e-09	3.53571e-08
PRKD3	2.6045	-1.75683	0.66947	-2.62421	0.00868495	0.0419051
ZNF227	1.80198	-1.7536	0.686804	-2.55328	0.0106714	0.049484
ZNF430	2.39364	-1.75185	0.674182	-2.59849	0.00936349	0.0445554
TMPO	8.77294	-1.74935	0.412989	-4.23583	2.27711e-05	0.000273898
HYAL2	24.1334	-1.74755	0.336498	-5.19333	2.06562e-07	3.88139e-06
COLGALT1	9.46413	-1.74555	0.385223	-4.53127	5.86313e-06	8.14488e-05
SERINC2	3.5103	-1.74369	0.42853	-4.069	4.72154e-05	0.00051512
MEX3A	2.63181	-1.74145	0.486925	-3.57642	0.000348332	0.00286511
CDC6	20.8917	-1.74066	0.346104	-5.02931	4.9226e-07	8.57761e-06
HHEX	15.3715	-1.73925	0.327734	-5.3069	1.11507e-07	2.22812e-06
HMGB1P5	11.5478	-1.73683	0.175262	-9.90988	3.77092e-23	5.69771e-21
SLC38A4	2.38323	-1.73652	0.663155	-2.61858	0.00882968	0.0425476
PCSK9	5.86358	-1.72846	0.546343	-3.16368	0.00155786	0.0103017
CCNB2	22.8401	-1.72667	0.642357	-2.68803	0.00718755	0.0359355
PLOD1	11.2694	-1.72524	0.37501	-4.60051	4.21456e-06	6.04506e-05
FANCG	5.38147	-1.72127	0.617408	-2.78789	0.00530523	0.028228
CRIP1	1.37954	-1.7207	0.49959	-3.44421	0.000572724	0.00437778
NCKIPSD	1.39009	-1.72069	0.669681	-2.56942	0.010187	0.0477125
METTL7B	7.85015	-1.71702	0.562031	-3.05503	0.00225039	0.0139214
HMGN2	232.076	-1.71199	0.134714	-12.7083	5.31906e-37	2.66678e-34
CENPH	5.72998	-1.71141	0.468201	-3.6553	0.000256884	0.00222442
UCP2	23.0009	-1.70765	0.460188	-3.71076	0.000206635	0.00184999
SHANK2	1.72079	-1.69859	0.666045	-2.55026	0.0107643	0.049761
CHST12	6.60942	-1.69812	0.43631	-3.89201	9.94175e-05	0.000987016
PLAGL2	4.42045	-1.69676	0.584088	-2.90497	0.00367286	0.0210014
STRADB	12.5713	-1.69516	0.415953	-4.07538	4.59396e-05	0.000503691
FANCD2	12.7614	-1.69491	0.420465	-4.03105	5.55283e-05	0.000592911
TMEM106C	40.0526	-1.69482	0.304686	-5.56253	2.65892e-08	6.08463e-07
GALNT2	2.97271	-1.68689	0.463812	-3.637	0.000275827	0.00235296
HMGN3	60.34	-1.68556	0.192904	-8.73783	2.37625e-18	2.36127e-16
SMC4	15.3035	-1.68396	0.345525	-4.87365	1.09557e-06	1.75897e-05
CHMP3	6.21489	-1.67911	0.427974	-3.92338	8.7314e-05	0.000882744
GGCT	20.187	-1.67561	0.301922	-5.5498	2.86e-08	6.51772e-07
NREP	8.52306	-1.67179	0.38463	-4.34648	1.38338e-05	0.000175387
ID3	99.2623	-1.66945	0.232242	-7.18842	6.55474e-13	3.02505e-11
CKAP2	5.99612	-1.66762	0.495417	-3.3661	0.000762393	0.00557639
CD320	35.526	-1.66591	0.280764	-5.9335	2.96544e-09	7.88163e-08
CEP78	4.44229	-1.66589	0.517264	-3.22057	0.00127935	0.00868386
PLA2G7	11.6678	-1.66471	0.478482	-3.47915	0.000503016	0.00390723
RPL39L	7.18814	-1.66449	0.42112	-3.95253	7.73277e-05	0.00079121
FABP1	55.0962	-1.66401	0.340342	-4.88924	1.01224e-06	1.64433e-05
CCDC138	3.3538	-1.66397	0.64128	-2.59477	0.00946555	0.0449054
AK4	10.2531	-1.66176	0.386322	-4.30149	1.69655e-05	0.000210731
NUDT16L1	22.1952	-1.65947	0.328015	-5.05914	4.21157e-07	7.44449e-06
LRP3	1.32668	-1.65791	0.614501	-2.69797	0.00697638	0.0351561
ALDH2	12.931	-1.65777	0.45296	-3.65985	0.000252365	0.00219525
AFP	612.713	-1.65399	0.3918	-4.22153	2.42648e-05	0.000288096
H2BC12	12.9519	-1.65253	0.339828	-4.86284	1.15711e-06	1.84702e-05
DNAJC9	13.6069	-1.65005	0.311681	-5.29404	1.19645e-07	2.38211e-06
RAD18	8.87816	-1.64967	0.485068	-3.4009	0.00067164	0.00499204
FAM76A	2.54894	-1.64884	0.627618	-2.62714	0.00861062	0.041601
GSTM1	3.23645	-1.63697	0.500807	-3.26867	0.00108055	0.0075529
RBM14	7.75346	-1.6352	0.440031	-3.71609	0.000202329	0.00181882
QTRT2	5.98876	-1.63507	0.524306	-3.11853	0.00181753	0.0116622
NUDT1	13.1454	-1.63123	0.36358	-4.48658	7.23757e-06	9.84345e-05
TTYH3	2.84382	-1.62962	0.40912	-3.98324	6.79823e-05	0.000708068
MTFMT	6.94285	-1.6293	0.432857	-3.76405	0.000167182	0.00154267
VPS4A	8.24765	-1.62644	0.401095	-4.05501	5.01325e-05	0.000543718
HPCAL1	5.49071	-1.62514	0.49017	-3.31546	0.000914913	0.00652749
SNRPA	8.4871	-1.62474	0.256606	-6.33164	2.42571e-10	7.98673e-09
ARHGDIA	2.18122	-1.61521	0.367641	-4.39345	1.11564e-05	0.000145455
H4C9	5.01855	-1.61483	0.311832	-5.17852	2.23654e-07	4.16706e-06
ACOT7	25.2094	-1.61433	0.3218	-5.01656	5.26049e-07	9.08031e-06
AP1S1	1.15204	-1.61281	0.422745	-3.81509	0.000136131	0.00129665
RFC2	20.6372	-1.61249	0.351186	-4.59156	4.39941e-06	6.26945e-05
HMGN2P41	0.761221	-1.60678	0.370934	-4.33171	1.47957e-05	0.000185661
NUDT16	4.378	-1.60596	0.5725	-2.80517	0.00502902	0.0270454
DCTPP1	26.0438	-1.60279	0.271788	-5.8972	3.69713e-09	9.6405e-08
CCDC77	3.63174	-1.60273	0.52235	-3.06831	0.00215274	0.0133999
PIGS	10.7699	-1.60268	0.49014	-3.26985	0.00107605	0.00753098
GTF2IP4	0.830295	-1.60197	0.472681	-3.38912	0.000701161	0.00518663
SLC25A4	13.712	-1.59952	0.410301	-3.89841	9.68277e-05	0.000963908
ITGB3BP	5.77634	-1.59467	0.408926	-3.89966	9.63262e-05	0.000961519
DUSP6	29.1095	-1.59455	0.32081	-4.97038	6.68216e-07	1.13043e-05
IMPA2	20.0777	-1.59305	0.335144	-4.75333	2.00096e-06	3.0739e-05
KLHL23	3.84395	-1.58342	0.479509	-3.30217	0.000959408	0.00679797
UXS1	10.4984	-1.58044	0.40665	-3.88649	0.000101704	0.0010079
APOC3	7.61518	-1.58031	0.412362	-3.83234	0.000126931	0.00121849
PCYT2	23.1583	-1.57812	0.347125	-4.54626	5.46079e-06	7.65344e-05
CD47	4.12964	-1.57641	0.593467	-2.65627	0.00790096	0.0388705
MYO7A	5.59887	-1.57595	0.573986	-2.74563	0.00603954	0.0313783
COTL1	9.06996	-1.5756	0.618256	-2.54845	0.0108202	0.0499777
NR2F2	3.39541	-1.57382	0.534165	-2.94631	0.00321591	0.0188378
PGF	13.8202	-1.5738	0.413918	-3.8022	0.00014342	0.00135438
MTTP	18.5197	-1.57349	0.394116	-3.99244	6.53962e-05	0.000685014
VOPP1	2.81774	-1.57287	0.596999	-2.63463	0.00842291	0.0409597
BTD	7.61778	-1.57183	0.486114	-3.23345	0.00122303	0.0083841
ARL6IP1	39.2483	-1.56689	0.282454	-5.54741	2.89926e-08	6.58001e-07
NME4	29.016	-1.56489	0.209311	-7.47639	7.63914e-14	3.97451e-12
FGA	56.4112	-1.55828	0.325332	-4.78981	1.66942e-06	2.59348e-05
KANK1	4.54613	-1.55792	0.523152	-2.97795	0.00290183	0.0172825
DCK	3.78443	-1.55788	0.548273	-2.84144	0.00449109	0.0247189
NMB	5.04768	-1.55395	0.452904	-3.43109	0.000601156	0.00456978
DCAF6	3.59127	-1.55346	0.40777	-3.80965	0.000139163	0.00132097
C19orf48	79.7787	-1.55237	0.216037	-7.18567	6.68771e-13	3.0608e-11
CALM1	53.226	-1.55186	0.218867	-7.09044	1.33682e-12	5.87456e-11
NASP	39.6803	-1.55059	0.249423	-6.21671	5.07688e-10	1.55244e-08
GLTPD2	2.37545	-1.54869	0.537208	-2.88284	0.00394105	0.0222579
PIGX	5.5139	-1.54747	0.517315	-2.99134	0.00277757	0.0166172
PGAM1	43.948	-1.54166	0.161293	-9.55811	1.19928e-21	1.58598e-19
NUP58	3.74722	-1.53844	0.462503	-3.32634	0.000879961	0.00630667
SRSF1	16.4621	-1.53618	0.261236	-5.88042	4.09217e-09	1.06204e-07
SCARB1	11.5507	-1.53457	0.314845	-4.87406	1.09328e-06	1.75855e-05
ACAT2	189.733	-1.53397	0.194181	-7.89972	2.7954e-15	1.80311e-13
PTMAP5	1.95717	-1.53094	0.235189	-6.5094	7.54513e-11	2.6674e-09
ICMT	15.6725	-1.52955	0.410715	-3.72412	0.000196	0.00176624
JMJD4	3.45515	-1.52682	0.490249	-3.11437	0.00184337	0.0117664
CCND1	29.028	-1.52257	0.321847	-4.73073	2.23716e-06	3.38955e-05
PTMS	2.64144	-1.52183	0.33454	-4.54901	5.38987e-06	7.56365e-05
ALG6	5.67389	-1.52124	0.559121	-2.72077	0.00651299	0.0333511
SRSF6	37.9005	-1.51959	0.199393	-7.62109	2.51545e-14	1.3814e-12
PKM	61.0068	-1.51453	0.189864	-7.97693	1.50023e-15	1.02145e-13
TMEM37	23.7535	-1.50965	0.387315	-3.89774	9.70956e-05	0.000965703
PCYOX1	15.0096	-1.50762	0.423384	-3.56088	0.000369611	0.00300872
CENPN	45.1582	-1.50729	0.241037	-6.25335	4.01752e-10	1.26972e-08
RPA2	42.596	-1.50696	0.233715	-6.44787	1.13431e-10	3.86155e-09
FAM234A	4.78083	-1.50635	0.47227	-3.1896	0.00142468	0.00950076
TROAP	7.33682	-1.50393	0.392077	-3.8358	0.000125155	0.00120523
GBA	5.95413	-1.50274	0.529368	-2.83874	0.0045292	0.024879
DUT	11.7485	-1.50262	0.383978	-3.9133	9.10423e-05	0.000917075
PI4K2B	1.59359	-1.502	0.532575	-2.82025	0.0047986	0.0260347
WDR77	19.9875	-1.50169	0.243338	-6.1712	6.77752e-10	2.03695e-08
EBPL	12.7195	-1.49714	0.26463	-5.6575	1.53596e-08	3.63555e-07
TUBG1	62.5859	-1.49511	0.189793	-7.87761	3.33703e-15	2.09133e-13
RNASEH2C	9.22625	-1.49433	0.334839	-4.46283	8.08849e-06	0.000108668
NTHL1	10.2009	-1.4921	0.455395	-3.27649	0.00105105	0.00738882
YWHAQ	108.877	-1.4917	0.16844	-8.85599	8.29459e-19	8.63107e-17
CTSH	8.68535	-1.48943	0.492267	-3.02565	0.00248099	0.0151106
MSH2	8.8825	-1.48724	0.469963	-3.1646	0.00155297	0.0102755
TMEM177	24.5594	-1.4864	0.366745	-4.05296	5.05727e-05	0.000546935
PON2	100.953	-1.48539	0.191876	-7.7414	9.83313e-15	5.70839e-13
KAT14	3.27385	-1.48434	0.551852	-2.68975	0.00715059	0.0357854
CEBPA	8.15234	-1.48302	0.386927	-3.83282	0.000126681	0.00121716
ACTBP2	0.381364	-1.48283	0.532176	-2.78635	0.00533056	0.0283491
NLN	5.64781	-1.48216	0.510975	-2.90066	0.00372375	0.0212263
NUP107	13.8923	-1.48058	0.324001	-4.56967	4.88493e-06	6.89012e-05
LPCAT3	3.54965	-1.4789	0.413542	-3.57619	0.000348636	0.00286547
NRP1	23.344	-1.47875	0.406505	-3.63772	0.000275059	0.00234822
RANBP1	207.36	-1.47856	0.0946546	-15.6206	5.27408e-55	1.9391e-51
MGME1	9.04033	-1.47401	0.505334	-2.9169	0.0035353	0.0203626
NTAN1	3.53287	-1.47319	0.526378	-2.79873	0.00513042	0.0274602
DCAF11	11.0974	-1.47181	0.392192	-3.75277	0.000174891	0.00160087
PTDSS1	9.00458	-1.47158	0.508196	-2.89569	0.00378322	0.0215098
SPRY1	6.47302	-1.47045	0.42029	-3.49866	0.000467594	0.00367086
ABCD3	8.95669	-1.46662	0.332488	-4.41105	1.02869e-05	0.000135723
SUV39H2	5.67416	-1.46448	0.531698	-2.75434	0.00588108	0.0306695
RPA1	16.6414	-1.46409	0.381704	-3.83567	0.000125222	0.00120523
TMEM109	14.8475	-1.46268	0.322561	-4.53459	5.77149e-06	8.03667e-05
FGB	403.769	-1.46233	0.205139	-7.12846	1.01499e-12	4.53253e-11
G6PC3	7.81661	-1.46179	0.356777	-4.0972	4.18175e-05	0.000464967
MXRA8	11.6227	-1.46146	0.383871	-3.80715	0.000140576	0.00133216
NUP205	5.24406	-1.46143	0.510294	-2.8639	0.00418464	0.0233507
TMEM14A	15.9701	-1.461	0.285445	-5.11832	3.08267e-07	5.62945e-06
RNPEP	12.5288	-1.45966	0.373852	-3.90437	9.44698e-05	0.000945407
ENSG00000276256	0.70096	-1.45809	0.482184	-3.02392	0.00249521	0.0151888
HMGB1	146.202	-1.45768	0.125995	-11.5694	5.89208e-31	1.80527e-28
FANCL	6.44154	-1.45764	0.482683	-3.01987	0.00252886	0.0153176
NPW	3.86104	-1.45491	0.382828	-3.80043	0.000144444	0.001361
PRTFDC1	6.8453	-1.45426	0.512248	-2.83897	0.00452593	0.024879
ID2	58.5481	-1.45029	0.277496	-5.22634	1.72895e-07	3.30685e-06
TAX1BP3	7.08577	-1.44826	0.309161	-4.6845	2.80651e-06	4.16073e-05
TOMM40	15.6069	-1.44801	0.221065	-6.55013	5.74853e-11	2.05865e-09
HMGN2P8	0.415086	-1.44141	0.493094	-2.92319	0.00346461	0.0199867
POLR2L	55.9271	-1.44041	0.175052	-8.22844	1.8966e-16	1.45274e-14
MOSPD3	3.41157	-1.43906	0.507324	-2.83658	0.00456	0.0250233
MARCKSL1	41.9199	-1.43671	0.264172	-5.43853	5.37227e-08	1.14394e-06
NCBP2AS2	22.85	-1.43667	0.30321	-4.73822	2.15607e-06	3.28927e-05
PDZK1	4.52	-1.43559	0.546134	-2.62863	0.00857289	0.0414732
EHMT2	5.06632	-1.43545	0.532918	-2.69356	0.00706933	0.035443
NUP210	8.7068	-1.43307	0.464998	-3.08189	0.0020569	0.0128907
GGH	35.2498	-1.43199	0.276624	-5.17668	2.25865e-07	4.20117e-06
MCC	4.45337	-1.43147	0.497033	-2.88003	0.00397633	0.0224228
CDC20	68.1624	-1.43128	0.527893	-2.7113	0.00670202	0.0340655
MSRB1	36.4113	-1.43004	0.300032	-4.7663	1.87639e-06	2.89868e-05
FGFR4	13.8524	-1.42823	0.341904	-4.1773	2.9499e-05	0.00034286
CASP6	11.3175	-1.42816	0.446878	-3.19586	0.00139414	0.00933658
SUMO3	20.4607	-1.42804	0.205044	-6.96455	3.29459e-12	1.38172e-10
SLC25A11	30.0772	-1.42788	0.295476	-4.83247	1.34849e-06	2.13093e-05
SLC29A4	4.25584	-1.42656	0.455155	-3.13424	0.00172302	0.0111784
PDLIM7	12.2127	-1.42298	0.32495	-4.37906	1.19193e-05	0.000154127
CLEC2L	4.89856	-1.42131	0.304568	-4.66665	3.06147e-06	4.52049e-05
TAF1B	5.783	-1.41729	0.494532	-2.86592	0.00415802	0.0232335
CDK10	5.12268	-1.41525	0.524734	-2.69707	0.00699517	0.0351992
WRAP53	6.18178	-1.40861	0.540462	-2.60632	0.00915219	0.0439185
METAP1	11.2413	-1.40625	0.391897	-3.58831	0.000332825	0.00275557
ERI3	14.4117	-1.40433	0.227861	-6.16309	7.13399e-10	2.13246e-08
RRM1	18.6553	-1.40071	0.402213	-3.48251	0.000496737	0.00386662
DDI2	5.22672	-1.40024	0.515644	-2.71551	0.00661735	0.0337914
BDH2	8.07182	-1.39701	0.459268	-3.04182	0.00235152	0.0144417
NF2	27.1333	-1.38913	0.240143	-5.78458	7.26916e-09	1.79773e-07
SNX10	6.20261	-1.38811	0.465522	-2.98183	0.00286533	0.017088
GMNN	40.1455	-1.38262	0.23719	-5.82914	5.57139e-09	1.40946e-07
CSE1L	38.0264	-1.38172	0.269926	-5.11886	3.0738e-07	5.62256e-06
RFC5	12.0804	-1.3786	0.467367	-2.94972	0.00318058	0.0186605
TIMM8A	7.10438	-1.37854	0.469649	-2.93526	0.00333266	0.0193776
TPM2	32.4091	-1.37804	0.313522	-4.39536	1.10589e-05	0.000144697
FAAP20	3.09927	-1.37505	0.368833	-3.72811	0.000192919	0.00174275
C12orf56	7.68158	-1.37501	0.42778	-3.21429	0.00130769	0.00882371
ASH2L	8.76239	-1.37243	0.472102	-2.90706	0.00364845	0.0208872
SGK1	30.9579	-1.36854	0.469615	-2.91418	0.00356627	0.0205094
FKBP7	6.51174	-1.36623	0.506772	-2.69594	0.00701909	0.0352713
TPI1	622.236	-1.36556	0.108702	-12.5624	3.39889e-36	1.62999e-33
ENSG00000255468	2.00921	-1.3635	0.462781	-2.94631	0.00321589	0.0188378
GUSB	20.4935	-1.36322	0.316659	-4.30501	1.66982e-05	0.000207644
HNRNPAB	32.9025	-1.36312	0.196288	-6.94449	3.7982e-12	1.57497e-10
PTMAP2	0.917401	-1.36135	0.321748	-4.23111	2.32541e-05	0.000278274
HMGB1P10	0.525206	-1.36096	0.429313	-3.17008	0.00152399	0.0100898
CAMK2G	8.47066	-1.35901	0.512048	-2.65407	0.00795283	0.0390734
TM7SF3	13.6968	-1.35669	0.382876	-3.54341	0.000394982	0.00316847
ENSG00000266036	1.19607	-1.35659	0.359772	-3.7707	0.00016279	0.00151065
TTR	59.5487	-1.35636	0.347278	-3.90568	9.39608e-05	0.000941767
LOX	9.56638	-1.35254	0.505123	-2.67764	0.00741431	0.0368377
TUBA1C	41.8155	-1.35248	0.177525	-7.61851	2.56627e-14	1.39438e-12
POLR3H	13.4937	-1.35212	0.420667	-3.21423	0.00130796	0.00882371
VRK1	15.111	-1.35107	0.383723	-3.52096	0.000429982	0.00341693
EXOSC2	11.7212	-1.3487	0.397969	-3.38896	0.000701583	0.00518663
NOL11	19.1976	-1.34866	0.305216	-4.41871	9.92925e-06	0.000131476
URM1	2.30616	-1.34779	0.405218	-3.32608	0.000880762	0.00630831
CD302	2.71401	-1.34709	0.429216	-3.13849	0.00169818	0.0110638
IMPDH1	8.85301	-1.34474	0.391465	-3.43514	0.000592258	0.00451147
MMAB	19.9788	-1.34306	0.338759	-3.96464	7.35058e-05	0.00075702
HLTF	9.58658	-1.34296	0.436368	-3.07758	0.0020869	0.0130343
DLX6	3.87428	-1.34223	0.523882	-2.56209	0.0104044	0.0484837
GAMT	35.5499	-1.34138	0.258076	-5.19763	2.01849e-07	3.79932e-06
IDI1	61.9097	-1.34018	0.222093	-6.03431	1.59647e-09	4.43552e-08
TMEM209	8.26849	-1.33639	0.391897	-3.41005	0.000649505	0.00486688
CCM2	6.32048	-1.33399	0.498955	-2.67357	0.00750478	0.0372035
BSG	52.9631	-1.33277	0.199377	-6.68465	2.31476e-11	8.56392e-10
EFEMP1	12.6294	-1.33113	0.504895	-2.63645	0.00837773	0.0407812
LYRM1	8.85396	-1.32824	0.451977	-2.93874	0.00329549	0.0191817
HDHD5	24.1166	-1.327	0.274299	-4.83779	1.31292e-06	2.08068e-05
NAAA	8.37161	-1.32561	0.482884	-2.74519	0.00604768	0.031391
PPAT	10.0565	-1.31962	0.3641	-3.62432	0.000289722	0.00245818
MRPS34	46.1182	-1.31916	0.188745	-6.9891	2.76664e-12	1.17369e-10
TSPAN8	21.2848	-1.3166	0.389653	-3.37891	0.000727725	0.00534052
HTATSF1	8.69541	-1.31487	0.444414	-2.95866	0.0030898	0.0182542
FAM118A	8.0687	-1.30857	0.479105	-2.73128	0.00630886	0.0324868
CFL1	182.482	-1.30562	0.0977028	-13.3632	9.91842e-41	6.83751e-38
SIVA1	33.5399	-1.30533	0.238173	-5.4806	4.23875e-08	9.33203e-07
LBR	11.6383	-1.30292	0.325198	-4.00654	6.16148e-05	0.000650968
TMBIM1	12.2145	-1.292	0.286525	-4.50922	6.50653e-06	8.9485e-05
CHPT1	19.9906	-1.29083	0.291937	-4.4216	9.79745e-06	0.000129887
TXNDC5	1.75831	-1.29033	0.352634	-3.65912	0.000253087	0.00219807
PNRC2	26.5552	-1.28978	0.215461	-5.98616	2.14848e-09	5.85129e-08
HMGB1P6	4.9997	-1.28878	0.211574	-6.09138	1.11938e-09	3.21531e-08
SRRT	6.84078	-1.28636	0.347592	-3.70078	0.000214938	0.00191037
CENPX	33.3511	-1.28181	0.222316	-5.7657	8.13196e-09	1.99323e-07
EXOSC6	5.66252	-1.28109	0.357435	-3.58411	0.000338225	0.00279145
PIM2	7.22286	-1.28019	0.47293	-2.70693	0.00679086	0.0344066
CTNNBIP1	2.5815	-1.27962	0.460375	-2.77951	0.00544404	0.0288137
NCAPD2	9.75409	-1.27949	0.462059	-2.7691	0.00562117	0.0295386
RPS6KB2	15.9067	-1.27752	0.261373	-4.88774	1.02003e-06	1.65416e-05
GFM1	4.58319	-1.27589	0.489439	-2.60683	0.00913838	0.0438817
NSD2	8.17793	-1.27517	0.395619	-3.22324	0.00126751	0.00862472
PARP1	49.2114	-1.27513	0.252783	-5.04437	4.5502e-07	7.97912e-06
EBP	229.538	-1.27396	0.158682	-8.02837	9.87738e-16	7.07452e-14
DDX19A	8.33105	-1.27288	0.429683	-2.96238	0.00305271	0.0180597
CSTF2	12.6179	-1.26834	0.443816	-2.8578	0.0042659	0.0236923
CD46	16.7868	-1.26827	0.319952	-3.96394	7.37215e-05	0.000757827
HMGB1P1	0.732383	-1.26805	0.360089	-3.5215	0.000429108	0.00341245
ADPGK	15.7588	-1.26722	0.350898	-3.61138	0.000304575	0.0025684
HAUS1	9.28112	-1.26675	0.422897	-2.99541	0.00274078	0.0164477
VDAC3	91.1118	-1.26618	0.18775	-6.74398	1.54105e-11	5.84118e-10
SRSF7	93.0101	-1.26085	0.141182	-8.93071	4.23282e-19	4.53282e-17
SLC9A3R1	44.2158	-1.26056	0.288814	-4.36462	1.27344e-05	0.000162947
ENSG00000260257	5.5859	-1.25896	0.409301	-3.07589	0.00209876	0.0130935
BOLA3	18.5729	-1.2589	0.216852	-5.80535	6.42303e-09	1.59923e-07
IMP3	38.8561	-1.25827	0.204689	-6.14721	7.88572e-10	2.33816e-08
TCTN3	14.6813	-1.25796	0.40153	-3.13293	0.00173073	0.0112031
DCXR	34.456	-1.25274	0.26984	-4.64251	3.44203e-06	5.04191e-05
AGPAT1	3.83408	-1.25215	0.488648	-2.56247	0.010393	0.0484507
CHD1L	9.20236	-1.25089	0.488444	-2.56098	0.0104379	0.0485779
MRM2	25.0718	-1.24981	0.339774	-3.67835	0.00023475	0.00206154
MAPK9	5.69408	-1.24888	0.470692	-2.65328	0.00797128	0.0391466
MAT2A	14.8465	-1.24814	0.347114	-3.59578	0.000323425	0.00269145
SOAT1	10.6329	-1.24597	0.412775	-3.01852	0.0025401	0.0153603
CASP2	12.5551	-1.24498	0.284503	-4.37598	1.2089e-05	0.000155773
NIF3L1	12.8074	-1.23703	0.397694	-3.1105	0.00186771	0.0119012
FCGRT	23.9477	-1.23701	0.29154	-4.24302	2.20531e-05	0.000266716
HPRT1	9.6528	-1.23541	0.478558	-2.58151	0.00983677	0.0463254
MPV17L	7.4935	-1.23436	0.394749	-3.12694	0.00176633	0.0113734
NAE1	24.081	-1.22951	0.283552	-4.33609	1.45039e-05	0.000182623
RHNO1	15.3504	-1.2261	0.358839	-3.41685	0.000633506	0.00478273
LRRC61	27.3254	-1.22424	0.356964	-3.42958	0.000604506	0.00458576
CARHSP1	9.25858	-1.22388	0.225544	-5.42633	5.75232e-08	1.21084e-06
DIPK1B	9.39019	-1.22335	0.476529	-2.5672	0.0102522	0.0479569
TMEM203	9.19343	-1.22332	0.448647	-2.72668	0.00639756	0.0328668
PEX19	13.5556	-1.22271	0.426471	-2.86705	0.00414318	0.0231623
ANTKMT	5.36036	-1.22247	0.432881	-2.82402	0.00474247	0.0257936
MAPK12	6.03829	-1.22139	0.477147	-2.55978	0.0104738	0.0486992
DBI	256.909	-1.22063	0.152434	-8.00758	1.16985e-15	8.21878e-14
PFN2	14.0753	-1.21639	0.362711	-3.3536	0.000797665	0.00579213
SLC35A1	3.61092	-1.21599	0.44303	-2.74472	0.00605632	0.0314211
R3HDM1	4.51929	-1.21517	0.449548	-2.70309	0.00686989	0.0346955
CAMK1	9.70453	-1.21443	0.347398	-3.4958	0.000472651	0.00370266
CNN2	25.4772	-1.21127	0.280452	-4.319	1.56735e-05	0.000195786
YWHAE	53.2431	-1.21066	0.134466	-9.00344	2.18758e-19	2.41291e-17
CENPV	40.2278	-1.21005	0.227833	-5.31113	1.08945e-07	2.18087e-06
LAPTM4B	123.855	-1.20724	0.225634	-5.35044	8.77401e-08	1.78227e-06
GOT2	37.3034	-1.20593	0.286078	-4.2154	2.49339e-05	0.000295404
CPSF3	18.7224	-1.20221	0.354915	-3.38731	0.000705812	0.00521092
RASSF4	13.5752	-1.20207	0.444655	-2.70337	0.00686396	0.0346867
RITA1	16.6867	-1.20083	0.370142	-3.24425	0.00117761	0.00813847
TOB1	11.9113	-1.20008	0.308002	-3.89634	9.76553e-05	0.000970395
SERPING1	34.6923	-1.19805	0.38298	-3.12824	0.00175856	0.0113499
LYZ	97.4684	-1.19624	0.443407	-2.69784	0.00697915	0.0351561
COPS7B	12.7151	-1.18903	0.414465	-2.86884	0.00411981	0.023055
MYH9	10.1551	-1.18742	0.388773	-3.05427	0.00225607	0.0139487
TRIAP1	15.2425	-1.18736	0.328299	-3.61668	0.0002984	0.00252018
S100A10	113.154	-1.18624	0.232972	-5.09175	3.54779e-07	6.43621e-06
COQ2	7.81628	-1.18532	0.440366	-2.69166	0.00710969	0.035613
PTMA	381.124	-1.183	0.108647	-10.8885	1.30817e-27	2.77482e-25
RCN2	35.4171	-1.18141	0.233016	-5.07009	3.97638e-07	7.1085e-06
CINP	9.41539	-1.18013	0.432008	-2.73174	0.00630003	0.0324565
ALDOA	315.758	-1.17977	0.140809	-8.37849	5.36095e-17	4.51383e-15
GNG4	15.5233	-1.17749	0.401847	-2.93018	0.00338761	0.0196148
RPS26	67.6603	-1.17619	0.102338	-11.4932	1.42795e-30	4.14482e-28
ZMPSTE24	22.5713	-1.1749	0.291098	-4.03609	5.43486e-05	0.000583137
DPH2	22.6569	-1.1743	0.374625	-3.13459	0.00172096	0.0111726
APMAP	46.8749	-1.17303	0.257254	-4.5598	5.12019e-06	7.19435e-05
ISOC1	22.518	-1.17276	0.316428	-3.70625	0.000210348	0.00187713
DEK	25.3232	-1.17156	0.19854	-5.90091	3.61511e-09	9.4714e-08
SLBP	66.9148	-1.17049	0.222028	-5.27179	1.35101e-07	2.65627e-06
RBM12	7.91783	-1.16941	0.387206	-3.02012	0.00252673	0.0153176
RANBP1P1	0.780802	-1.16883	0.332359	-3.51676	0.000436851	0.00346154
SEPTIN10	5.61229	-1.16828	0.431179	-2.7095	0.00673843	0.0341723
NUP54	10.6136	-1.16676	0.342841	-3.40322	0.000665978	0.00496297
TGOLN2	19.225	-1.16558	0.345382	-3.37475	0.000738836	0.00541485
PGP	20.6509	-1.16554	0.208281	-5.596	2.1935e-08	5.07218e-07
HNRNPA2B1	87.2573	-1.16485	0.140917	-8.26625	1.38243e-16	1.08916e-14
ZNF428	1.6149	-1.16289	0.455739	-2.55165	0.0107215	0.0496048
SNRPE	90.2764	-1.15585	0.127507	-9.06499	1.24616e-19	1.40257e-17
G2E3	8.01731	-1.15523	0.394975	-2.92482	0.00344652	0.0199028
CSTF3	6.90731	-1.15487	0.366557	-3.15059	0.00162941	0.010692
NAA15	13.4666	-1.15332	0.324122	-3.55829	0.00037328	0.00303036
AP1M1	14.8892	-1.15294	0.381331	-3.02346	0.00249904	0.0152038
LSM4	67.9877	-1.15259	0.146424	-7.87156	3.50256e-15	2.17041e-13
BLOC1S1	9.33206	-1.15201	0.253756	-4.53983	5.62984e-06	7.86039e-05
GSTM3	9.71579	-1.15182	0.422351	-2.72716	0.00638816	0.0328338
DHX15	28.954	-1.146	0.227121	-5.04578	4.51679e-07	7.93315e-06
GALNT1	6.77036	-1.1443	0.414266	-2.76223	0.00574073	0.0301238
TPI1P1	2.22527	-1.14334	0.219922	-5.19884	2.00533e-07	3.78746e-06
ZFP36L2	7.66185	-1.14248	0.34243	-3.3364	0.000848699	0.00613846
NOP14	9.62636	-1.14156	0.384477	-2.96913	0.00298649	0.0177292
CYB5R3	49.4026	-1.13466	0.231134	-4.90911	9.14898e-07	1.51294e-05
ELOVL6	13.8423	-1.13448	0.342352	-3.31379	0.000920402	0.0065624
TJP2	13.1671	-1.13392	0.401369	-2.82512	0.00472628	0.0257182
PSIP1	6.95352	-1.13239	0.404294	-2.80092	0.00509579	0.0273113
AKR7A2	19.3239	-1.13038	0.288422	-3.91919	8.88461e-05	0.000897411
ST3GAL6	9.11747	-1.13032	0.422447	-2.67566	0.00745828	0.0370062
LSM6	10.9975	-1.12961	0.255398	-4.42294	9.73674e-06	0.000129393
COMMD8	17.0407	-1.1284	0.279417	-4.03842	5.38133e-05	0.000578519
PPP5C	8.29127	-1.12665	0.360237	-3.12752	0.00176286	0.011371
NUP62	13.8516	-1.1266	0.376628	-2.99127	0.0027782	0.0166172
POLD2	44.6408	-1.12546	0.238643	-4.71608	2.40436e-06	3.61308e-05
RBM4B	30.3723	-1.12529	0.287586	-3.91289	9.11997e-05	0.000917822
RPA3	29.7274	-1.12376	0.19816	-5.67094	1.42015e-08	3.39054e-07
SLC29A2	17.8513	-1.12083	0.333571	-3.36009	0.000779158	0.00568018
RAD51C	22.4404	-1.11976	0.29732	-3.76617	0.000165773	0.00153524
GTF2I	3.60118	-1.11871	0.412363	-2.71292	0.00666941	0.0339472
MZT1	14.1993	-1.11843	0.327553	-3.41451	0.000638959	0.00480744
HDAC3	32.5727	-1.11675	0.293985	-3.79867	0.000145474	0.0013691
NUDT15	10.5182	-1.11516	0.354588	-3.14495	0.00166118	0.0108676
NSMCE4A	19.3552	-1.11133	0.385403	-2.88356	0.00393209	0.0222187
APOA1	256.388	-1.11027	0.254475	-4.36298	1.28305e-05	0.000163987
LSM3	135.935	-1.10959	0.100891	-10.9979	3.91157e-28	9.17972e-26
BCAT2	10.2825	-1.10951	0.358022	-3.099	0.00194175	0.0122879
HIF1AN	13.4769	-1.10947	0.368477	-3.01096	0.00260425	0.0156966
MRPL4	10.2738	-1.10941	0.261258	-4.24642	2.17213e-05	0.000264152
PYCR2	2.61226	-1.10873	0.31758	-3.49119	0.000480881	0.00375912
DBN1	15.2268	-1.10418	0.343349	-3.21592	0.00130029	0.00879889
PHYH	18.2502	-1.10303	0.338453	-3.25905	0.00111786	0.00778898
AGMAT	24.1999	-1.10195	0.251904	-4.37449	1.21717e-05	0.000156473
PPP1R14B	15.6226	-1.1014	0.211694	-5.20279	1.96315e-07	3.72053e-06
DAG1	5.36611	-1.09864	0.339365	-3.23733	0.00120652	0.00829669
MRTO4	25.4282	-1.09821	0.250432	-4.38525	1.1585e-05	0.000150687
PROS1	16.0949	-1.09601	0.307777	-3.56106	0.000369361	0.00300872
SRP9	81.4715	-1.09564	0.126157	-8.68471	3.79717e-18	3.67393e-16
H4C3	313.367	-1.09384	0.206494	-5.29723	1.17573e-07	2.34508e-06
TPM1	15.6914	-1.09338	0.381096	-2.86903	0.0041173	0.0230527
THOC3	16.1427	-1.09312	0.184021	-5.94018	2.84706e-09	7.62212e-08
GLO1	55.1523	-1.09221	0.164398	-6.6437	3.05897e-11	1.11723e-09
MPHOSPH6	18.2389	-1.08911	0.290436	-3.74993	0.000176884	0.00161375
PSMB1	255.513	-1.08893	0.103974	-10.4731	1.14861e-25	2.04341e-23
MANSC1	10.2262	-1.08873	0.414805	-2.62469	0.00867273	0.0418827
GLUD1	22.8876	-1.08821	0.353219	-3.08083	0.00206426	0.0129221
MFSD10	9.61498	-1.08766	0.364774	-2.98175	0.00286607	0.017088
GLRX5	27.5941	-1.08642	0.221955	-4.89474	9.84343e-07	1.6066e-05
AAMDC	8.93432	-1.08628	0.386841	-2.80808	0.00498382	0.0268416
IARS2	14.6669	-1.08548	0.277837	-3.9069	9.34869e-05	0.000938272
PGRMC1	42.6179	-1.0821	0.246	-4.39877	1.08867e-05	0.000142783
API5	11.0673	-1.08202	0.296219	-3.65277	0.000259431	0.00224433
NCAPH2	17.5177	-1.0817	0.357993	-3.02157	0.00251469	0.0152737
ACSL4	11.5	-1.08024	0.383985	-2.81323	0.00490463	0.0264797
APEH	22.5764	-1.07761	0.341129	-3.15894	0.00158346	0.0104494
TRMU	10.3846	-1.07546	0.384531	-2.79681	0.00516104	0.0275672
MRPL12	10.007	-1.069	0.18008	-5.93626	2.91591e-09	7.78752e-08
PSMD1	71.2937	-1.06526	0.186978	-5.69726	1.21751e-08	2.91939e-07
PAXX	8.98736	-1.06403	0.302049	-3.52269	0.000427185	0.00340205
PAFAH1B3	49.7699	-1.06258	0.202353	-5.25112	1.51175e-07	2.93568e-06
PSME3	36.0196	-1.06232	0.215382	-4.93225	8.12859e-07	1.3564e-05
EEF1A1P19	0.908632	-1.06152	0.379301	-2.79862	0.00513218	0.0274602
MRPS26	40.1734	-1.05852	0.186403	-5.67864	1.35773e-08	3.24854e-07
STARD10	13.6852	-1.05662	0.377038	-2.80242	0.00507209	0.0272207
KRT8P3	1.15351	-1.0564	0.319257	-3.30894	0.000936498	0.00665565
PNPT1	17.1458	-1.05517	0.289495	-3.64485	0.000267543	0.00230261
VWA1	5.29377	-1.05423	0.295767	-3.56439	0.000364709	0.00298201
DHX9	11.0005	-1.05346	0.351976	-2.993	0.00276249	0.0165599
GLUL	88.8076	-1.05124	0.226438	-4.64251	3.44198e-06	5.04191e-05
GOLM1	28.2971	-1.04927	0.325747	-3.22113	0.00127685	0.00867219
ADI1	42.8059	-1.04741	0.19308	-5.42476	5.80322e-08	1.21923e-06
C1GALT1C1	10.9826	-1.04493	0.406492	-2.57061	0.0101519	0.0475682
AGPAT2	35.4073	-1.04493	0.336344	-3.10672	0.00189176	0.0120335
ITM2B	129.621	-1.04071	0.149534	-6.95968	3.41041e-12	1.42488e-10
TARDBP	13.8856	-1.03906	0.270473	-3.84164	0.000122213	0.00118143
SNRPEP4	0.697572	-1.03868	0.355354	-2.92294	0.00346745	0.0199926
CLPTM1	12.1886	-1.03822	0.288906	-3.59362	0.000326114	0.00270658
BCL2L1	7.56983	-1.03725	0.300747	-3.4489	0.000562883	0.00431753
DPYSL2	32.2179	-1.03407	0.292037	-3.54089	0.000398775	0.00319425
ANKRD39	10.2486	-1.03346	0.377409	-2.7383	0.00617572	0.0319354
LMO4	2.48217	-1.03174	0.338402	-3.04886	0.00229711	0.0141548
BRD3	7.964	-1.03154	0.304218	-3.39079	0.000696918	0.00516253
AMT	17.2598	-1.02996	0.401348	-2.56624	0.0102808	0.0480291
HMGB1P24	0.753876	-1.02992	0.390647	-2.63644	0.00837807	0.0407812
MAGEF1	13.0796	-1.02859	0.383902	-2.6793	0.00737767	0.0367053
RFC4	31.718	-1.02849	0.246162	-4.17812	2.93934e-05	0.000341992
COG8	7.04666	-1.02731	0.380104	-2.70271	0.00687759	0.0347185
TNFRSF1A	7.57993	-1.02483	0.388492	-2.63796	0.00834058	0.0406525
GPATCH4	23.2862	-1.02401	0.263547	-3.88547	0.000102132	0.00101032
CTCF	13.1266	-1.02396	0.317158	-3.22856	0.00124415	0.00850775
CMTM7	26.858	-1.02276	0.310927	-3.2894	0.00100402	0.00708528
ETV4	19.6173	-1.02087	0.323379	-3.15688	0.00159465	0.0105009
PAICS	55.6079	-1.02005	0.187068	-5.45283	4.95749e-08	1.06799e-06
MSRB2	8.20808	-1.02002	0.352367	-2.89478	0.00379425	0.0215392
PGAM5	3.30427	-1.01907	0.375513	-2.71381	0.00665142	0.0339026
ENSG00000170089	10.5624	-1.01832	0.196999	-5.16916	2.35144e-07	4.36042e-06
ATP5MC3	204.284	-1.01728	0.0927785	-10.9646	5.65664e-28	1.27332e-25
PPT1	56.7222	-1.01678	0.270685	-3.75632	0.000172431	0.00158098
ADH5	64.1624	-1.01545	0.174108	-5.83229	5.46727e-09	1.38949e-07
TMEM98	18.0837	-1.01424	0.3815	-2.65857	0.00784738	0.0386586
NAXE	35.0493	-1.01407	0.195792	-5.17933	2.22684e-07	4.15601e-06
TCOF1	13.0622	-1.01371	0.304335	-3.3309	0.000865649	0.00623244
ZWILCH	12.3141	-1.01193	0.388884	-2.60213	0.00926456	0.0442564
SIGMAR1	21.1801	-1.00908	0.314124	-3.21235	0.00131652	0.00887062
UBE2N	67.9323	-1.00853	0.127411	-7.91558	2.46108e-15	1.60625e-13
SUMO2	82.996	-1.00619	0.0945043	-10.647	1.80009e-26	3.48333e-24
HNRNPD	21.3637	-1.00604	0.255108	-3.94358	8.02753e-05	0.000817577
SRSF2	38.5159	-1.0046	0.183984	-5.46025	4.75468e-08	1.03644e-06
NUP88	22.0042	-1.00309	0.327157	-3.06608	0.00216884	0.0134698
TIMM10	46.6213	-1.00106	0.196946	-5.08293	3.71654e-07	6.69827e-06
TMEM138	20.1132	-0.997935	0.340576	-2.93014	0.00338812	0.0196148
SDF2	12.9504	-0.997058	0.31221	-3.19354	0.00140538	0.00939878
PPP2R1A	47.7431	-0.996744	0.222011	-4.48962	7.135e-06	9.71593e-05
LEO1	24.4896	-0.993665	0.339133	-2.93001	0.00338946	0.0196148
MMD	39.5835	-0.993351	0.234091	-4.24344	2.20123e-05	0.000266516
METTL26	14.6829	-0.992317	0.226717	-4.3769	1.20382e-05	0.000155481
SNRPD1	105.745	-0.989812	0.115865	-8.54277	1.31042e-17	1.19454e-15
EID1	35.7608	-0.989376	0.201988	-4.8982	9.67179e-07	1.58279e-05
GPAA1	9.32281	-0.988046	0.358232	-2.75812	0.00581353	0.0304046
DERA	30.7184	-0.986461	0.262348	-3.76012	0.000169831	0.00156363
TSR3	8.10697	-0.983741	0.363033	-2.70978	0.00673271	0.0341591
CD24	73.69	-0.982365	0.232306	-4.22875	2.34993e-05	0.000280517
HNRNPA1P48	1.85687	-0.981621	0.286339	-3.42817	0.000607657	0.0046065
TOMM34	33.6923	-0.981253	0.269358	-3.64294	0.000269543	0.00231187
MTRR	9.83536	-0.980378	0.382696	-2.56176	0.0104142	0.0484881
C7orf50	25.3875	-0.979534	0.256088	-3.82499	0.000130776	0.00125322
TRIM28	28.48	-0.97823	0.181132	-5.40064	6.64042e-08	1.38196e-06
MGST2	28.6226	-0.977794	0.239625	-4.08051	4.49363e-05	0.000494337
MSMO1	50.6912	-0.977572	0.236011	-4.14207	3.44186e-05	0.000390975
CTSA	49.5367	-0.976541	0.261405	-3.73575	0.00018716	0.00169628
SNRPB	179.995	-0.973755	0.105916	-9.19365	3.79725e-20	4.40881e-18
UBE2E3	12.6568	-0.973081	0.331929	-2.93159	0.00337226	0.0195563
MYH10	16.6443	-0.973077	0.345439	-2.81693	0.00484855	0.0262798
PAGR1	2.4859	-0.972688	0.357172	-2.7233	0.00646332	0.0331275
SMARCA1	23.8205	-0.972019	0.250807	-3.87557	0.000106378	0.00104576
KNOP1	8.24067	-0.970165	0.329643	-2.94307	0.00324972	0.0190055
ATP1B3	74.8065	-0.961842	0.207589	-4.63339	3.59725e-06	5.24144e-05
AP1B1	10.2854	-0.960598	0.321429	-2.98852	0.00280329	0.0167408
IDH1	146.415	-0.958975	0.208474	-4.59998	4.22535e-06	6.05268e-05
ARF6	15.1011	-0.953678	0.252542	-3.77631	0.000159169	0.0014803
SLC29A1	15.5954	-0.950412	0.361056	-2.63231	0.00848055	0.0410986
GPX1	110.449	-0.950382	0.0993883	-9.56232	1.15149e-21	1.56802e-19
PRXL2A	33.3292	-0.949727	0.233007	-4.07596	4.5824e-05	0.000502924
SNRNP40	68.0614	-0.94966	0.203785	-4.6601	3.16059e-06	4.65439e-05
NOP56	104.16	-0.949526	0.159181	-5.96507	2.44523e-09	6.57825e-08
TUSC2	15.5088	-0.949401	0.207541	-4.57453	4.77293e-06	6.74077e-05
EIF5A	40.6228	-0.947212	0.15805	-5.99313	2.05842e-09	5.6199e-08
FUBP1	17.0306	-0.944931	0.270856	-3.48868	0.00048541	0.00378915
ANXA4	45.6554	-0.943683	0.33017	-2.85817	0.00426092	0.0236923
PA2G4	77.1385	-0.94325	0.119589	-7.8874	3.08543e-15	1.96719e-13
RRP7A	14.1094	-0.941556	0.338438	-2.78206	0.00540144	0.028657
FGG	273.283	-0.94034	0.198707	-4.7323	2.21993e-06	3.36806e-05
DNMT3A	10.8859	-0.93933	0.243831	-3.85239	0.000116972	0.00113975
ACLY	24.9341	-0.93912	0.311777	-3.01215	0.00259404	0.0156437
AHCY	90.2061	-0.936881	0.197727	-4.73827	2.15555e-06	3.28927e-05
TECR	55.0868	-0.936764	0.179173	-5.22826	1.71109e-07	3.28529e-06
SFPQ	20.8172	-0.935075	0.220394	-4.24274	2.20803e-05	0.000266753
AP2M1	58.7703	-0.933559	0.159989	-5.83516	5.37391e-09	1.36892e-07
ATOX1	31.173	-0.930143	0.195199	-4.7651	1.88765e-06	2.91199e-05
ANP32E	33.7383	-0.930116	0.23052	-4.03487	5.46335e-05	0.000585055
ALDH7A1	22.5452	-0.929749	0.331774	-2.80236	0.00507306	0.0272207
SLC40A1	26.8655	-0.929015	0.339943	-2.73285	0.00627882	0.0323775
IGF2BP1	17.5118	-0.928151	0.31524	-2.94427	0.00323722	0.0189424
C11orf24	24.2606	-0.927704	0.245634	-3.77677	0.000158876	0.00147882
MRPL11	128.62	-0.925827	0.0997404	-9.28236	1.65766e-20	1.96602e-18
SEPHS1	13.6419	-0.924904	0.322158	-2.87096	0.00409224	0.022924
PLS3	18.8701	-0.924307	0.294558	-3.13795	0.00170136	0.0110779
MCRIP1	11.9923	-0.924277	0.305314	-3.0273	0.00246749	0.0150367
LRPAP1	88.1878	-0.923978	0.182082	-5.0745	3.88512e-07	6.96795e-06
ELAVL1	13.8395	-0.922038	0.232982	-3.95754	7.57247e-05	0.000777694
NOLC1	28.4217	-0.921713	0.302671	-3.04526	0.00232479	0.0142935
POLR2E	52.8333	-0.918677	0.172558	-5.32389	1.01572e-07	2.05191e-06
CBX3	23.2185	-0.917607	0.154343	-5.94526	2.76022e-09	7.40759e-08
TXNL4A	18.8018	-0.916043	0.192764	-4.75216	2.01258e-06	3.08746e-05
STX10	7.17276	-0.915343	0.353745	-2.58758	0.00966525	0.0456956
XRCC5	125.55	-0.915069	0.130504	-7.01182	2.3523e-12	1.01351e-10
EIF1AX	33.6181	-0.912178	0.151665	-6.01441	1.8054e-09	4.96598e-08
C1QBP	180.241	-0.909951	0.134457	-6.76759	1.30948e-11	5.01512e-10
PTCD3	19.676	-0.906572	0.313056	-2.89587	0.00378104	0.0215098
H2AZ2	46.1718	-0.898358	0.148566	-6.04688	1.47676e-09	4.15526e-08
ERG28	34.6202	-0.896851	0.219212	-4.09125	4.29056e-05	0.000475149
UBE2M	4.37872	-0.896563	0.262314	-3.4179	0.000631053	0.00476747
DHCR7	80.6178	-0.895139	0.281323	-3.18189	0.00146316	0.00974558
C1orf35	11.5461	-0.894242	0.280026	-3.19342	0.00140598	0.00939878
LYPLA2	28.3591	-0.890353	0.276776	-3.21687	0.00129596	0.008775
TXNDC12	37.493	-0.890103	0.229668	-3.87562	0.000106356	0.00104576
NCOA4	28.9323	-0.886744	0.279431	-3.17339	0.0015067	0.00998729
SF3B4	11.8223	-0.885545	0.223834	-3.95625	7.61351e-05	0.000781182
G3BP1	43.5477	-0.882618	0.213005	-4.14366	3.41809e-05	0.000388675
HSPA8	320.374	-0.880638	0.175163	-5.02754	4.96807e-07	8.64318e-06
GRWD1	29.713	-0.880237	0.310733	-2.83278	0.00461456	0.0252599
CKS1B	78.872	-0.879347	0.12334	-7.12943	1.00788e-12	4.51907e-11
TPGS2	20.6588	-0.878957	0.338082	-2.59984	0.00932685	0.0444193
KPNA2	153.098	-0.874931	0.167352	-5.2281	1.71264e-07	3.28529e-06
CYB5A	15.5408	-0.874823	0.338847	-2.58177	0.00982957	0.0463136
NDUFC1	28.6016	-0.873232	0.146357	-5.96643	2.42494e-09	6.53964e-08
SRPK1	13.2633	-0.871258	0.312137	-2.79126	0.00525025	0.0279625
ATP5IF1	78.6325	-0.870687	0.1619	-5.37794	7.5345e-08	1.54759e-06
USP1	18.2756	-0.8698	0.323744	-2.68669	0.00721631	0.0360325
QPRT	44.977	-0.868585	0.219859	-3.95064	7.79416e-05	0.000796752
POLR2D	16.2254	-0.866843	0.294824	-2.94021	0.00327993	0.0191273
MRPL28	24.8305	-0.865022	0.261343	-3.30991	0.000933257	0.0066369
HSD17B12	10.358	-0.864493	0.284934	-3.03401	0.00241324	0.0147468
BCL2L12	13.1304	-0.861235	0.252817	-3.40655	0.000657884	0.00491297
KCNQ1OT1	14.9118	-0.860559	0.32244	-2.6689	0.00761001	0.0376267
UQCC3	12.2087	-0.858832	0.257382	-3.33679	0.000847511	0.00613389
RNF126	12.1705	-0.85804	0.326458	-2.62833	0.00858051	0.0414737
PRMT1	77.8736	-0.857708	0.128148	-6.69311	2.18472e-11	8.14105e-10
KLHDC3	16.9305	-0.856914	0.278909	-3.07238	0.00212359	0.013226
RBBP7	42.8983	-0.85641	0.22291	-3.84195	0.000122059	0.00118098
SNRPA1	53.8708	-0.853188	0.184236	-4.63095	3.64e-06	5.29673e-05
NELFCD	40.1013	-0.849836	0.261479	-3.25011	0.00115359	0.00799752
SMLR1	14.1165	-0.849718	0.332923	-2.5523	0.0107015	0.0495748
NOL12	7.74763	-0.848346	0.241508	-3.5127	0.000443579	0.00350108
SNRPC	62.6231	-0.846856	0.129117	-6.55884	5.42274e-11	1.9483e-09
UBL7	30.4354	-0.846042	0.311578	-2.71534	0.00662073	0.033793
MEST	25.881	-0.843804	0.300961	-2.8037	0.00505201	0.0271558
GPI	48.1168	-0.842411	0.225648	-3.7333	0.000188989	0.00171146
SDHAF3	8.63886	-0.841124	0.291042	-2.89004	0.00385189	0.0218327
TOMM5	75.4736	-0.840023	0.11252	-7.46552	8.297e-14	4.27645e-12
ATP5MC1	122.181	-0.83656	0.143069	-5.84723	4.99812e-09	1.2791e-07
SEPTIN11	20.7523	-0.836011	0.317331	-2.63451	0.0084259	0.0409597
BAG4	18.6798	-0.835814	0.253765	-3.29365	0.00098896	0.00699245
STARD7	28.1625	-0.835468	0.266197	-3.13853	0.00169798	0.0110638
SMS	60.9282	-0.834155	0.171769	-4.85626	1.19625e-06	1.90673e-05
MDH1	62.9674	-0.831642	0.145837	-5.70253	1.18043e-08	2.83664e-07
SLC25A3	127.517	-0.830202	0.196843	-4.21758	2.46937e-05	0.000292873
FKBP3	22.7898	-0.829964	0.233265	-3.55803	0.000373644	0.00303036
CORO1C	31.2456	-0.829449	0.243724	-3.40323	0.000665939	0.00496297
TM2D2	20.017	-0.828614	0.294508	-2.81356	0.0048997	0.026479
GPX1P1	7.50965	-0.827702	0.136022	-6.08506	1.16445e-09	3.31882e-08
ZNF511	12.3435	-0.827168	0.285422	-2.89805	0.00375489	0.0213818
ARF3	9.55719	-0.823944	0.279405	-2.94893	0.00318877	0.0186986
TMEM160	30.6133	-0.820284	0.183766	-4.46374	8.05419e-06	0.000108339
GAPDH	1399.9	-0.818646	0.109596	-7.46964	8.04152e-14	4.16423e-12
RPS27L	74.3512	-0.817452	0.154469	-5.29201	1.2098e-07	2.40433e-06
POP7	44.2844	-0.817011	0.198322	-4.11963	3.79489e-05	0.000425425
C12orf75	19.3025	-0.816294	0.266212	-3.06633	0.00216703	0.0134661
HNRNPM	36.2148	-0.815745	0.221763	-3.67846	0.000234645	0.00206154
PGK1	62.5525	-0.815582	0.19104	-4.26916	1.96209e-05	0.000241
ACTL6A	56.7373	-0.815079	0.191787	-4.24992	2.13849e-05	0.000260348
NUCKS1	37.2157	-0.813531	0.162367	-5.01044	5.43045e-07	9.35905e-06
MGLL	47.1454	-0.812927	0.312982	-2.59736	0.00939432	0.0446827
NME1	144.24	-0.810366	0.119463	-6.78341	1.17371e-11	4.54245e-10
WBP11	13.4846	-0.808853	0.258002	-3.13507	0.00171815	0.0111726
PHB2	101.107	-0.808745	0.126418	-6.39737	1.5808e-10	5.29977e-09
INSIG1	37.8548	-0.806573	0.274894	-2.93412	0.00334492	0.0194284
FH	24.4752	-0.804822	0.293147	-2.74546	0.00604266	0.0313797
ATP5F1B	450.136	-0.802331	0.101555	-7.90042	2.77958e-15	1.80311e-13
ENO1	631.602	-0.798299	0.109823	-7.26899	3.62196e-13	1.72199e-11
RAB28	5.65325	-0.795373	0.293433	-2.71058	0.00671649	0.0341082
CTNNB1	58.697	-0.795142	0.165177	-4.81387	1.48034e-06	2.33593e-05
QDPR	62.4413	-0.79454	0.181387	-4.38035	1.18489e-05	0.000153576
PYM1	23.2008	-0.792194	0.260936	-3.03598	0.00239759	0.0146837
ARL2	11.8514	-0.787104	0.294766	-2.67027	0.00757901	0.0375377
HEBP2	21.9594	-0.786813	0.204634	-3.84497	0.000120568	0.0011686
NDUFA2	32.8442	-0.785374	0.166442	-4.71861	2.37464e-06	3.57818e-05
PSMD3	15.21	-0.783305	0.252743	-3.09922	0.00194032	0.0122879
NDUFB6	26.7257	-0.782259	0.191417	-4.08667	4.37616e-05	0.000483658
PABPC4	16.4746	-0.780901	0.29818	-2.61889	0.00882171	0.0425277
RAN	220.685	-0.780199	0.0889622	-8.77	1.78665e-18	1.80796e-16
RAB1B	23.8968	-0.779669	0.188399	-4.13839	3.49751e-05	0.000396481
STMP1	28.3605	-0.773636	0.188676	-4.10033	4.12557e-05	0.000459646
RBMX	55.826	-0.771834	0.19092	-4.04272	5.28356e-05	0.000568562
XRCC6	178.706	-0.771399	0.129972	-5.93512	2.93627e-09	7.82297e-08
TPM3	124.8	-0.767554	0.133328	-5.75688	8.56819e-09	2.09086e-07
SNHG16	19.8869	-0.767542	0.196451	-3.90703	9.34365e-05	0.000938272
MCRS1	38.1311	-0.76754	0.229174	-3.34915	0.000810589	0.00587437
STUB1	11.5241	-0.764801	0.288157	-2.65412	0.00795163	0.0390734
PIN1	20.7609	-0.761969	0.211523	-3.60231	0.000315406	0.00264156
NIP7	20.2492	-0.761856	0.269315	-2.82887	0.00467129	0.0255131
ODC1	42.0616	-0.76144	0.212455	-3.58401	0.000338365	0.00279145
SNRPF	54.764	-0.760629	0.110074	-6.91015	4.84127e-12	1.9851e-10
HNMT	37.401	-0.756367	0.23116	-3.27205	0.00106772	0.00748692
TOMM22	68.2427	-0.756212	0.133571	-5.66148	1.5007e-08	3.55972e-07
HNRNPA1	188.598	-0.755006	0.139958	-5.39451	6.87106e-08	1.42191e-06
SNRPGP2	12.4627	-0.75497	0.122894	-6.14325	8.08477e-10	2.38971e-08
DRAP1	4.34187	-0.754513	0.230245	-3.277	0.00104915	0.00738015
NDUFB3	33.6351	-0.751443	0.150461	-4.99426	5.90612e-07	1.01313e-05
SMARCB1	29.8862	-0.749556	0.174398	-4.29796	1.72381e-05	0.000213396
SELENOP	72.5061	-0.749301	0.168472	-4.44763	8.6824e-06	0.0001158
SMIM10L1	19.2326	-0.748847	0.235499	-3.17983	0.00147363	0.00980311
ARF5	26.999	-0.746776	0.205072	-3.64153	0.000271026	0.00232097
SLC39A1	41.9403	-0.746016	0.258867	-2.88185	0.00395345	0.0223166
HDGF	25.2461	-0.745434	0.210803	-3.53616	0.000405981	0.00324021
SLC25A39	53.8519	-0.744237	0.211861	-3.51286	0.000443306	0.00350108
COX16	10.1671	-0.742242	0.183315	-4.04899	5.14392e-05	0.000555705
MACROH2A1	24.2715	-0.742015	0.230634	-3.21728	0.0012941	0.00876777
DDX46	24.2117	-0.740414	0.206648	-3.58297	0.000339704	0.0028004
AP2S1	49.8674	-0.739394	0.150483	-4.91348	8.94752e-07	1.48408e-05
COX11	17.4408	-0.738821	0.266419	-2.77315	0.00555164	0.0292569
LSM5	43.0586	-0.738752	0.141977	-5.20333	1.95749e-07	3.71619e-06
HSPBP1	21.7703	-0.735862	0.270035	-2.72506	0.00642893	0.0329819
MRPL17	16.8953	-0.734183	0.286721	-2.56062	0.0104486	0.0486075
HAT1	35.9605	-0.733855	0.224481	-3.26912	0.00107883	0.00754563
KRT8	561.852	-0.733481	0.167662	-4.37476	1.21568e-05	0.000156463
ECHS1	103.848	-0.731132	0.141852	-5.15421	2.54709e-07	4.70592e-06
PEBP1	170.527	-0.731082	0.160947	-4.54239	5.56205e-06	7.7756e-05
AURKAIP1	64.3648	-0.729456	0.142617	-5.11479	3.14088e-07	5.72626e-06
MRPS23	39.6589	-0.72934	0.199755	-3.65118	0.000261039	0.00225546
APOB	125.745	-0.724482	0.254423	-2.84755	0.00440565	0.0243093
CALM2	243.936	-0.724337	0.124214	-5.83134	5.49836e-09	1.39418e-07
ALG8	38.0161	-0.72199	0.237835	-3.03568	0.00239997	0.0146902
NUTF2	127.649	-0.721416	0.107659	-6.70095	2.07067e-11	7.78304e-10
G3BP2	17.9977	-0.719636	0.279271	-2.57684	0.00997086	0.0468193
PPA2	29.7849	-0.719411	0.222529	-3.23288	0.00122547	0.00839562
MOB1A	27.2138	-0.719317	0.214039	-3.36068	0.000777505	0.00567188
TSPAN6	58.0152	-0.719207	0.206006	-3.49119	0.000480873	0.00375912
FDPS	116.656	-0.717865	0.140632	-5.10457	3.31556e-07	6.02482e-06
PPIA	368.179	-0.716565	0.0663771	-10.7954	3.62058e-27	7.39537e-25
MRPS15	63.5525	-0.714475	0.132168	-5.40582	6.45108e-08	1.34764e-06
NAA50	36.8722	-0.713217	0.206814	-3.44858	0.000563534	0.00431951
HSD17B11	31.0859	-0.712807	0.237284	-3.00402	0.00266436	0.0160065
ASL	20.3332	-0.711418	0.276521	-2.57274	0.0100896	0.0472964
HMGN1	111.078	-0.708413	0.111865	-6.33276	2.40818e-10	7.95276e-09
CRYZ	29.7599	-0.707631	0.246415	-2.8717	0.00408265	0.0229052
GSTO1	71.1374	-0.706852	0.183401	-3.85413	0.000116141	0.00113266
DKC1	45.3152	-0.706279	0.231916	-3.04541	0.00232367	0.0142935
SMIM12	21.7	-0.705859	0.24698	-2.85796	0.00426371	0.0236923
BZW1	51.1955	-0.704818	0.144151	-4.88945	1.01116e-06	1.64433e-05
COPRS	29.5747	-0.703681	0.248798	-2.82832	0.0046793	0.0255317
ARPC1B	44.3987	-0.703592	0.183729	-3.82951	0.000128397	0.00123149
USP39	31.1566	-0.703198	0.25485	-2.75926	0.00579332	0.0303276
HACD3	79.3005	-0.703149	0.150177	-4.68214	2.83901e-06	4.20326e-05
NDUFB10	65.0927	-0.702855	0.174324	-4.0319	5.53287e-05	0.000591353
UBE2L3	74.3112	-0.701449	0.118893	-5.89981	3.63921e-09	9.51195e-08
TSN	27.1623	-0.698116	0.236086	-2.95705	0.00310602	0.0183297
PSMA2	21.1615	-0.69796	0.116707	-5.98044	2.22542e-09	6.0459e-08
PSMD2	148.67	-0.697834	0.155579	-4.48542	7.27719e-06	9.88514e-05
TXLNA	80.6418	-0.694952	0.215233	-3.22884	0.00124293	0.00850464
NDUFAF8	17.5573	-0.693499	0.213905	-3.24209	0.00118655	0.00818491
PPIAP22	2.48611	-0.693426	0.187957	-3.68929	0.000224885	0.00198756
TSR2	37.403	-0.690599	0.242325	-2.84989	0.00437346	0.0241438
PSMA4	198.102	-0.683967	0.0873429	-7.83083	4.84663e-15	2.88964e-13
SUPT16H	44.5618	-0.68351	0.197755	-3.45635	0.000547543	0.00420864
MPC2	114.516	-0.681016	0.147786	-4.60813	4.06309e-06	5.843e-05
CYP51A1	7.41826	-0.680546	0.250309	-2.71882	0.00655149	0.0335016
ASF1A	27.2888	-0.675462	0.202595	-3.33405	0.00085591	0.00617442
CTSB	60.3016	-0.671789	0.209732	-3.20308	0.00135965	0.00911671
CBX5	51.6662	-0.670758	0.182954	-3.66626	0.000246122	0.00214603
ATP5MF	113.621	-0.669264	0.110713	-6.04506	1.49356e-09	4.19186e-08
ZNF207	26.3205	-0.668779	0.24676	-2.71024	0.00672341	0.0341276
MRPS25	28.4082	-0.668385	0.201574	-3.31584	0.000913687	0.00652296
C9orf78	25.9212	-0.667938	0.243833	-2.73933	0.00615646	0.0318507
PHB	83.1938	-0.66779	0.125684	-5.31323	1.07698e-07	2.15984e-06
GPC3	233.102	-0.666807	0.181833	-3.66714	0.000245278	0.00214206
NUDCD2	15.0531	-0.666739	0.235966	-2.82557	0.00471972	0.0256952
NIPSNAP1	56.9229	-0.654765	0.204046	-3.20891	0.0013324	0.00895027
YWHAH	61.3064	-0.649776	0.169236	-3.83946	0.000123307	0.00119096
HDAC1	46.5939	-0.648907	0.236738	-2.74104	0.00612452	0.0317003
TUBB6	58.4418	-0.648397	0.204525	-3.17026	0.001523	0.0100893
PSMC5	63.6544	-0.647446	0.161408	-4.01125	6.03987e-05	0.000639959
PSMC1	20.3062	-0.645735	0.166852	-3.87012	0.000108784	0.00106657
MRPS7	63.6587	-0.635831	0.148737	-4.27487	1.91253e-05	0.000235964
RBM42	14.459	-0.635632	0.228996	-2.77574	0.00550765	0.0290899
H3-3A	32.1918	-0.633591	0.112124	-5.65079	1.59716e-08	3.7723e-07
EIF4E	26.0126	-0.633303	0.174728	-3.62451	0.000289514	0.00245818
SUMO1	73.0788	-0.632782	0.127968	-4.94487	7.61962e-07	1.27533e-05
HDAC2	70.7451	-0.632155	0.15345	-4.1196	3.79527e-05	0.000425425
VPS25	49.2055	-0.631543	0.184298	-3.42674	0.00061087	0.00462133
EIF4A3	87.3685	-0.629096	0.167107	-3.76462	0.000166801	0.00154088
TMEM256	10.4555	-0.628568	0.240422	-2.61443	0.00893756	0.0430111
COA4	29.8651	-0.628382	0.211884	-2.96569	0.00302008	0.017919
MRPL20	46.8773	-0.627941	0.139335	-4.5067	6.58424e-06	9.04411e-05
SSU72	81.6952	-0.626197	0.139773	-4.48009	7.46105e-06	0.000101224
SNRPD3	89.1228	-0.623452	0.098539	-6.32695	2.50049e-10	8.20844e-09
SRSF11	63.743	-0.6189	0.164945	-3.75215	0.000175322	0.00160234
SNRPG	130.221	-0.618204	0.113242	-5.45916	4.78405e-08	1.04079e-06
PSMA7	336.55	-0.618066	0.0659419	-9.37289	7.05719e-21	8.64898e-19
CKS2	40.1358	-0.617938	0.180973	-3.41453	0.000638925	0.00480744
FKBP1A	131.627	-0.616743	0.126409	-4.87895	1.06652e-06	1.72489e-05
SCP2	34.7317	-0.61356	0.222823	-2.75358	0.00589477	0.0306695
SUCLG1	42.5152	-0.612293	0.22236	-2.75362	0.00589408	0.0306695
TXNDC17	52.2742	-0.611316	0.136592	-4.47549	7.62373e-06	0.000103304
SRM	71.8162	-0.610953	0.155313	-3.93368	8.36536e-05	0.00084885
TSPAN3	106.825	-0.60971	0.143159	-4.25898	2.05365e-05	0.000251129
SNRPGP10	14.166	-0.609434	0.145548	-4.18718	2.82442e-05	0.000329317
CCDC124	10.4243	-0.608758	0.227619	-2.67446	0.00748505	0.0371224
PMF1	19.318	-0.607072	0.188643	-3.21811	0.0012904	0.0087481
SNX5	49.6642	-0.606412	0.185101	-3.27612	0.00105243	0.00739381
MLF2	115.25	-0.604431	0.145078	-4.16624	3.09662e-05	0.000358026
TBC1D7	22.6855	-0.602741	0.227772	-2.64625	0.00813901	0.039775
MRPL57	28.4283	-0.601778	0.184417	-3.26313	0.00110187	0.00769638
PRDX1	429.267	-0.600403	0.0813004	-7.38499	1.52461e-13	7.57497e-12
CTTN	39.7141	-0.598788	0.222482	-2.6914	0.00711523	0.0356246
MZT2B	30.8764	-0.598527	0.13564	-4.41262	1.02126e-05	0.000134904
SLC25A5	304.781	-0.59852	0.119074	-5.02643	4.99696e-07	8.67976e-06
ATXN10	47.9159	-0.592511	0.228632	-2.59155	0.00955456	0.0452693
ANAPC5	41.3736	-0.591657	0.227612	-2.59942	0.00933828	0.0444546
COA3	61.2893	-0.588844	0.168698	-3.49053	0.000482064	0.0037657
BANF1	42.1123	-0.58646	0.133647	-4.38813	1.1433e-05	0.000148885
APOC4-APOC2	12.4706	-0.58596	0.149526	-3.91879	8.89938e-05	0.000898081
ATRAID	84.1252	-0.584622	0.123525	-4.73283	2.21409e-06	3.36383e-05
FAM136A	56.3534	-0.580492	0.195925	-2.96282	0.00304833	0.0180559
COA1	31.879	-0.580303	0.20656	-2.80937	0.00496386	0.0267602
ATP5F1C	127.968	-0.58009	0.107427	-5.39984	6.67007e-08	1.38552e-06
NHP2	63.0712	-0.579979	0.137902	-4.20572	2.60247e-05	0.000306026
CALM3	37.7539	-0.579346	0.156442	-3.70327	0.000212836	0.00189474
SERPINA1	392.18	-0.57881	0.185584	-3.11886	0.00181551	0.011656
RNPS1	38.1108	-0.578497	0.168477	-3.43369	0.000595423	0.00452932
MALSU1	28.7416	-0.574048	0.20293	-2.82879	0.00467239	0.0255131
TIMM13	44.2744	-0.567452	0.157597	-3.60065	0.00031742	0.00265263
CYC1	100.89	-0.565132	0.140957	-4.00924	6.09151e-05	0.000644193
TXN2	51.8045	-0.558997	0.183047	-3.05384	0.00225932	0.0139609
MTCH2	107.635	-0.557367	0.136128	-4.09443	4.23217e-05	0.000469154
NDUFA4	213.498	-0.555857	0.0890165	-6.24442	4.25373e-10	1.32914e-08
NDUFB1	19.8604	-0.554557	0.160241	-3.46076	0.000538647	0.00414894
TRAPPC1	5.49412	-0.550749	0.204351	-2.69511	0.00703657	0.035343
TMEM183A	18.1281	-0.548375	0.198784	-2.75865	0.005804	0.0303691
HGD	122.662	-0.548297	0.208442	-2.63045	0.00852716	0.0413063
TMEM14B	28.5878	-0.548232	0.177968	-3.08051	0.00206644	0.0129285
COX8A	44.0143	-0.547159	0.137117	-3.99046	6.59465e-05	0.000689469
ATIC	54.5016	-0.546689	0.194266	-2.81413	0.00489095	0.0264447
VBP1	32.0273	-0.545153	0.209649	-2.60032	0.00931373	0.0444193
PPP4C	71.1136	-0.544806	0.157889	-3.45056	0.000559423	0.00429397
MRPL16	36.885	-0.544546	0.186162	-2.92512	0.00344326	0.0198948
LTV1	37.2661	-0.542298	0.204418	-2.65289	0.00798068	0.0391682
MICOS10	24.176	-0.539971	0.142864	-3.77962	0.000157067	0.00146445
MT-ND2	160.646	-0.539683	0.113023	-4.77499	1.79719e-06	2.78412e-05
PTGES3	129.098	-0.539345	0.132497	-4.07063	4.68859e-05	0.000513047
ARPC1A	80.9068	-0.539	0.17194	-3.13482	0.00171962	0.0111726
CMPK1	33.6854	-0.536677	0.197952	-2.71115	0.00670501	0.0340655
LSM2	26.6869	-0.533517	0.18697	-2.85349	0.00432418	0.0239076
MRFAP1	86.7617	-0.533499	0.135116	-3.94845	7.86575e-05	0.000803326
APRT	52.3545	-0.531979	0.148949	-3.57155	0.000354878	0.0029081
LAMTOR4	55.0947	-0.529956	0.12861	-4.12064	3.77827e-05	0.000424382
NDUFS5	136.824	-0.529725	0.126034	-4.20302	2.63378e-05	0.000309049
DYNLL1	101.098	-0.529237	0.143953	-3.67644	0.000236508	0.00207203
SMC3	52.255	-0.526182	0.161816	-3.25174	0.00114703	0.00795705
NONO	98.236	-0.526084	0.148279	-3.54794	0.000388256	0.00312589
MRPL3	69.0637	-0.519995	0.160967	-3.23044	0.00123599	0.00846242
RBX1	90.9793	-0.515388	0.116547	-4.42215	9.77237e-06	0.00012971
UBE2V2	46.1001	-0.514667	0.17411	-2.95598	0.00311679	0.0183523
RUVBL2	61.9451	-0.511841	0.188165	-2.72018	0.00652469	0.0333955
NUDC	122.945	-0.511473	0.123784	-4.13196	3.59678e-05	0.000407314
UQCRH	94.5034	-0.511127	0.122474	-4.17335	3.00149e-05	0.000348488
PGD	84.6591	-0.505663	0.183629	-2.75373	0.0058921	0.0306695
BRMS1	59.3415	-0.504392	0.173818	-2.90183	0.00370988	0.0211692
SCD	88.4554	-0.503196	0.196186	-2.5649	0.0103207	0.0481748
MDH2	142.753	-0.502158	0.120498	-4.16735	3.08157e-05	0.000357035
MGST1	95.321	-0.500736	0.134439	-3.72464	0.000195591	0.001764
PSMB5	291.928	-0.49964	0.102431	-4.8778	1.07277e-06	1.73245e-05
PARK7	153.968	-0.498293	0.0805424	-6.18672	6.1429e-10	1.85633e-08
COX20	10.3295	-0.495838	0.171615	-2.88924	0.00386173	0.021866
NAA38	27.838	-0.490488	0.1839	-2.66715	0.00764982	0.0377866
SRSF9	62.5248	-0.48978	0.132538	-3.6954	0.000219539	0.00194813
MRPL41	47.3349	-0.486174	0.137405	-3.53827	0.000402765	0.00321687
MIF	30.2267	-0.48455	0.118684	-4.0827	4.45163e-05	0.000491014
UQCR10	150.724	-0.484215	0.109592	-4.41835	9.9458e-06	0.000131537
CAPZB	42.3788	-0.482835	0.185468	-2.60334	0.00923212	0.0441972
ITPA	50.6743	-0.480888	0.166179	-2.89379	0.00380617	0.0215846
CDC123	61.6208	-0.478459	0.153482	-3.11736	0.00182481	0.0116817
CCT5	155.723	-0.476523	0.116972	-4.07381	4.62511e-05	0.000506604
TUFM	94.2499	-0.476217	0.168306	-2.82947	0.00466247	0.0254841
HNRNPH1	31.7857	-0.474644	0.172966	-2.74415	0.00606683	0.031446
DDX5	126.764	-0.471569	0.170083	-2.77259	0.00556127	0.0292936
SYNCRIP	57.0115	-0.469609	0.183465	-2.55967	0.0104772	0.0486992
TALDO1	50.5622	-0.468499	0.168831	-2.77496	0.00552084	0.0291224
TIMM50	55.6932	-0.465309	0.178657	-2.60449	0.00920113	0.0441001
CD164	55.5081	-0.464632	0.156849	-2.96229	0.00305362	0.0180597
PRDX2	79.1995	-0.463092	0.140241	-3.30211	0.000959605	0.00679797
PRELID1	127.533	-0.46141	0.100574	-4.58777	4.48015e-06	6.37627e-05
RBP4	380.351	-0.459715	0.126214	-3.64235	0.000270165	0.0023154
ATP5PB	137.981	-0.45872	0.112419	-4.08043	4.4952e-05	0.000494337
TBCB	59.7151	-0.45697	0.175747	-2.60016	0.00931797	0.0444193
DDT	19.3816	-0.455578	0.143402	-3.17693	0.00148841	0.00987792
SKP1	163.642	-0.452733	0.103973	-4.35435	1.33462e-05	0.000169791
EXOSC3	40.0231	-0.452061	0.158293	-2.85584	0.0042923	0.0238029
UFD1	77.5682	-0.448792	0.137909	-3.25425	0.00113693	0.00789694
NDUFB4	83.3993	-0.445687	0.103436	-4.30881	1.64139e-05	0.00020434
MRPL42	62.024	-0.443091	0.137808	-3.21529	0.00130315	0.00881284
SSBP1	82.5092	-0.440326	0.128905	-3.41589	0.000635744	0.00479635
PSMB2	166.131	-0.440163	0.0910523	-4.83418	1.33694e-06	2.1157e-05
ENY2	42.7069	-0.439872	0.153754	-2.86088	0.00422468	0.0235226
RDX	45.1048	-0.438898	0.163289	-2.68785	0.0071913	0.0359355
SRSF10	60.0862	-0.430522	0.135621	-3.17444	0.00150125	0.00995716
SOD1	77.2325	-0.430117	0.136911	-3.14159	0.00168031	0.0109733
PFN1	467.151	-0.429475	0.0785158	-5.46992	4.5024e-08	9.87305e-07
GRHPR	55.1351	-0.425156	0.150972	-2.81614	0.00486052	0.0263312
ATP5MPL	65.5136	-0.423463	0.11701	-3.61903	0.000295712	0.00250323
CNN3	130.651	-0.42003	0.142285	-2.95204	0.00315686	0.018551
ATP5F1A	222.731	-0.419826	0.13151	-3.19235	0.00141119	0.00942218
SNRPD2	221.752	-0.419179	0.111575	-3.75692	0.000172016	0.0015798
PSMD14	164.805	-0.418453	0.131713	-3.17701	0.00148804	0.00987792
MRPL40	60.9442	-0.409942	0.148083	-2.76833	0.00563451	0.0295805
LSM7	46.1996	-0.408302	0.14188	-2.87779	0.00400468	0.0225365
YBX1	43.5051	-0.406074	0.133416	-3.04366	0.00233718	0.0143616
CCT6A	206.632	-0.398524	0.10588	-3.76391	0.000167274	0.00154267
SELENOH	127.279	-0.395122	0.105256	-3.7539	0.000174102	0.00159497
RAB5IF	67.0379	-0.387755	0.118834	-3.26298	0.00110247	0.00769638
UQCRC1	257.985	-0.381903	0.126107	-3.02841	0.00245841	0.0149979
PSMB4	102.183	-0.376258	0.113177	-3.32451	0.000885746	0.0063399
DPY30	38.4087	-0.373664	0.141859	-2.63405	0.00843735	0.0409973
PSMB3	206.122	-0.373527	0.0896521	-4.16641	3.09441e-05	0.000358026
CCT7	116.498	-0.372614	0.138172	-2.69673	0.00700233	0.0352192
SUB1	119.616	-0.364897	0.103937	-3.51074	0.000446864	0.00352317
CNPY2	36.969	-0.364272	0.139973	-2.60244	0.00925627	0.044236
NDUFAB1	79.9769	-0.363959	0.124269	-2.9288	0.00340274	0.0196813
ATP5F1E	115.927	-0.36204	0.103977	-3.48192	0.000497824	0.00387235
NPM1	724.755	-0.36013	0.0877931	-4.10204	4.09531e-05	0.000457199
SEM1	96.7465	-0.351998	0.112442	-3.13049	0.00174515	0.0112831
GSTP1	692.84	-0.35165	0.0993103	-3.54092	0.000398734	0.00319425
SET	118.413	-0.349253	0.134954	-2.58793	0.00965539	0.0456852
SLIRP	73.9292	-0.344237	0.115835	-2.97178	0.00296079	0.0175957
HIGD1A	81.5167	-0.343872	0.126662	-2.71489	0.00662976	0.0338234
PSMA5	82.2265	-0.342778	0.100044	-3.42627	0.000611922	0.00462611
PSMA1	55.2911	-0.340217	0.130856	-2.59993	0.00932416	0.0444193
PPP1CA	378.967	-0.338722	0.105134	-3.22181	0.00127385	0.0086625
CCT3	198.335	-0.322181	0.123717	-2.60417	0.00920958	0.0441084
PRDX3	207.231	-0.320801	0.11484	-2.79347	0.00521462	0.0277969
PRR13	45.7847	-0.311791	0.113645	-2.74355	0.00607793	0.0314887
HSBP1	84.1461	-0.310597	0.117963	-2.63301	0.00846327	0.0410871
HINT1	186.066	-0.301617	0.097848	-3.08251	0.00205266	0.0128714
MRPL51	127.108	-0.301213	0.111774	-2.69483	0.00704247	0.0353566
COX7C	114.342	-0.290963	0.112281	-2.59139	0.00955893	0.0452705
OAZ1	144.333	-0.281044	0.0945926	-2.9711	0.00296736	0.0176252
ATP5PO	76.253	-0.28099	0.105284	-2.66887	0.00761063	0.0376267
CYCS	131.99	-0.276697	0.104459	-2.64885	0.00807671	0.0395411
COX5A	221.769	-0.253593	0.0934634	-2.71328	0.00666202	0.0339409
NDUFA6	89.2871	-0.249789	0.0956096	-2.6126	0.00898571	0.0432239
RPL14	224.644	0.20026	0.0633293	3.16221	0.00156578	0.0103479
COX4I1	233.065	0.205279	0.0795383	2.58088	0.00985477	0.0463334
RPL36	128.236	0.228147	0.0756109	3.01738	0.0025497	0.01541
SRP14	297.201	0.250884	0.0760816	3.29756	0.000975284	0.00690018
RPLP2	129.7	0.251546	0.0893277	2.81598	0.0048628	0.0263312
RPL35A	241.763	0.256372	0.078112	3.28212	0.00103031	0.00725693
FAU	155.752	0.258206	0.087984	2.93469	0.00333885	0.0194034
RPS11	354.456	0.259173	0.080133	3.23429	0.00121946	0.00836481
RPS13	161.137	0.269922	0.0914475	2.95166	0.00316074	0.0185639
RPS4X	236.136	0.272803	0.0766068	3.56108	0.00036933	0.00300872
RPL10A	125.951	0.276972	0.0783474	3.53518	0.000407503	0.00325
UBB	442.4	0.279822	0.0758457	3.68936	0.000224822	0.00198756
RPL27	151.083	0.284253	0.0833434	3.41063	0.000648141	0.00485996
RPL4	456.899	0.284837	0.0837456	3.40121	0.000670875	0.00498972
RPL21	246.459	0.287375	0.0769038	3.73682	0.000186365	0.00169047
TMSB10	259.051	0.288137	0.112295	2.56588	0.0102913	0.0480582
RPL28	74.9003	0.298972	0.0879676	3.39866	0.00067717	0.00502976
RPL37	244.787	0.299349	0.0801984	3.7326	0.000189513	0.00171479
RPL30	87.7766	0.302549	0.0929176	3.2561	0.00112954	0.0078604
ETFA	126.176	0.304283	0.111762	2.72261	0.00647692	0.0331818
RPL18	295.909	0.313977	0.0723881	4.33741	1.44169e-05	0.000181943
RPL27A	96.6857	0.31429	0.081479	3.85731	0.000114641	0.00111901
DGUOK	56.5506	0.320987	0.119659	2.68252	0.00730702	0.0364329
VDAC2	80.4816	0.323291	0.108646	2.97563	0.00292391	0.0173952
ATP6V1F	81.3581	0.326122	0.108517	3.00525	0.00265364	0.0159594
RACK1	625.207	0.327188	0.075242	4.34848	1.37086e-05	0.0001742
CLTA	88.8719	0.327308	0.118519	2.76164	0.00575115	0.0301641
RPS3A	226.622	0.329916	0.0915024	3.60554	0.000311502	0.00261481
MTCO1P12	16.8648	0.33031	0.118214	2.79417	0.00520334	0.0277662
PFDN4	44.1726	0.330415	0.106808	3.09355	0.00197778	0.0124799
APOC1	98.3012	0.340516	0.11848	2.87405	0.00405248	0.0227475
MT-ND4	1315.45	0.341176	0.08148	4.18723	2.82377e-05	0.000329317
SAP18	56.9996	0.341457	0.109905	3.10684	0.001891	0.0120335
RPL5	695.841	0.349363	0.0842028	4.14907	3.33833e-05	0.000381148
COPE	102.691	0.353888	0.0985671	3.59032	0.000330268	0.00273693
LMAN2	144.968	0.355912	0.122647	2.90192	0.00370888	0.0211692
MYL12B	219.693	0.357348	0.106684	3.3496	0.000809292	0.00586883
NACA	313.064	0.35771	0.0750082	4.76894	1.852e-06	2.86502e-05
RPS25	70.56	0.364412	0.102441	3.5573	0.000374689	0.0030366
COX6A1	117.326	0.367769	0.0913265	4.02697	5.64994e-05	0.000602114
RPL36A	22.2845	0.368605	0.128176	2.87577	0.00403049	0.0226471
RPS15A	96.2405	0.368812	0.099098	3.72169	0.000197893	0.00178184
CALD1	86.4372	0.370337	0.129706	2.85519	0.00430105	0.0238156
TMEM147	121.037	0.371429	0.108813	3.41346	0.000641425	0.00482271
RPS28	91.6846	0.379762	0.106994	3.54938	0.000386146	0.00311344
PAIP2	48.4896	0.380142	0.13704	2.77395	0.00553808	0.0291993
RPL7	327.989	0.380405	0.0936767	4.06083	4.88976e-05	0.000532419
TMEM50A	46.8255	0.385406	0.134576	2.86384	0.00418534	0.0233507
SMIM20	43.8287	0.390291	0.144265	2.70538	0.00682259	0.0345356
ROMO1	140.852	0.392257	0.109139	3.59409	0.000325523	0.0027037
MT-TP	9.02832	0.392771	0.14645	2.68195	0.0073194	0.0364648
GABARAP	31.7547	0.396626	0.111533	3.55614	0.000376337	0.00304549
RPL19	303.648	0.399166	0.0661491	6.03433	1.59626e-09	4.43552e-08
RPL18A	186.968	0.399652	0.0649276	6.15535	7.49127e-10	2.22719e-08
RPS28P7	11.27	0.400874	0.131098	3.05782	0.00222952	0.0138233
EEF1D	26.0988	0.404555	0.153187	2.64092	0.00826806	0.0403168
MORF4L2	105.178	0.406894	0.141451	2.87657	0.00402024	0.0226126
PQBP1	73.0828	0.410703	0.138903	2.95675	0.00310899	0.0183297
SEC13	236.906	0.42023	0.115097	3.65109	0.000261126	0.00225546
ENSG00000225616	4.95399	0.423637	0.147344	2.87516	0.00403827	0.0226793
KDELR2	170.789	0.424112	0.116367	3.6446	0.000267804	0.00230261
RAC1	134.114	0.426018	0.0885203	4.81266	1.48933e-06	2.34675e-05
COX17	47.3601	0.431513	0.121943	3.53864	0.000402195	0.00321687
EDF1	88.5534	0.436877	0.0924894	4.72353	2.31781e-06	3.49733e-05
RPL13	257.859	0.440408	0.0807219	5.45586	4.87359e-08	1.05452e-06
SF3B5	72.0024	0.4416	0.14088	3.1346	0.00172091	0.0111726
RWDD1	25.9815	0.443802	0.173591	2.5566	0.0105701	0.0490693
CD63	299.342	0.445106	0.094373	4.71645	2.39992e-06	3.61134e-05
RPS29	60.6603	0.451772	0.116257	3.88598	0.00010192	0.00100913
CALR	62.2279	0.459329	0.142727	3.21825	0.00128977	0.0087481
TRMT112	99.3258	0.472559	0.11077	4.26614	1.98888e-05	0.000244019
RPS17	178.506	0.475493	0.0861339	5.52039	3.38248e-08	7.59287e-07
SELENOF	81.7582	0.480155	0.126581	3.79327	0.000148676	0.00139328
MT-RNR1	467.644	0.481743	0.132316	3.64085	0.000271743	0.00232351
RPS9	159.173	0.483074	0.0743626	6.4962	8.23731e-11	2.87524e-09
RPL31	279.984	0.487128	0.0904594	5.38504	7.24268e-08	1.49042e-06
MTCO2P12	4.76157	0.487239	0.153236	3.17966	0.00147447	0.00980311
SSR2	227.129	0.490139	0.10205	4.80292	1.56366e-06	2.43949e-05
RHEB	66.1189	0.494579	0.159031	3.10994	0.00187123	0.0119166
TXNL1	45.8046	0.496224	0.19002	2.61143	0.00901634	0.0433523
PSMF1	46.065	0.496507	0.168316	2.94985	0.00317929	0.0186605
BUD23	61.0655	0.497391	0.170436	2.91834	0.00351906	0.0202796
HSP90AA1	440.795	0.498042	0.187165	2.66099	0.00779122	0.0384334
TTC3	43.9559	0.498867	0.182249	2.73728	0.00619501	0.0320051
MTCO1P40	3.00589	0.498941	0.181062	2.75563	0.00585794	0.0305789
LAMTOR5	92.2464	0.499666	0.114595	4.36027	1.29899e-05	0.000165832
AIMP1	26.5028	0.500568	0.163474	3.06207	0.00219814	0.0136364
COMMD6	42.2469	0.501114	0.140226	3.57363	0.000352067	0.00289151
LEPROTL1	26.9712	0.50135	0.175479	2.85704	0.00427607	0.0237368
BUD31	53.5559	0.509535	0.120547	4.22686	2.36978e-05	0.000282275
PCNP	51.7636	0.509785	0.15391	3.31223	0.000925541	0.00659052
RPL15	1185.63	0.511634	0.0564174	9.06873	1.20416e-19	1.36927e-17
JTB	73.1677	0.513301	0.146733	3.49821	0.000468398	0.00367456
ST13	81.7119	0.515244	0.122297	4.21306	2.51938e-05	0.000297843
IK	42.9469	0.521763	0.185942	2.80604	0.00501537	0.0269851
PSAT1	78.9656	0.524176	0.185463	2.8263	0.00470888	0.0256489
MRPL18	66.5881	0.528958	0.185521	2.8512	0.0043555	0.0240566
SNRNP27	21.6428	0.531749	0.173595	3.06316	0.00219015	0.0135945
ORMDL1	32.4476	0.532347	0.206291	2.58057	0.00986383	0.0463562
YARS1	53.5712	0.532838	0.189396	2.81336	0.00490266	0.0264797
EXOSC8	80.4554	0.535874	0.139159	3.8508	0.000117734	0.00114617
FTLP3	11.7326	0.535961	0.111457	4.8087	1.51912e-06	2.38671e-05
DSTN	83.9792	0.536028	0.132148	4.05628	4.98607e-05	0.000541303
LAPTM4A	135.873	0.537179	0.116098	4.62693	3.71128e-06	5.39334e-05
RAB10	40.7474	0.538001	0.192474	2.79519	0.00518698	0.0276923
C1orf43	121.333	0.541782	0.128055	4.23087	2.32794e-05	0.000278274
NAA20	67.1222	0.543471	0.149118	3.64457	0.000267838	0.00230261
HSP90AB1	668.326	0.545922	0.13744	3.97206	7.12535e-05	0.000738346
EIF5	191.678	0.549032	0.12977	4.2308	2.32862e-05	0.000278274
EIF3F	39.3807	0.549557	0.161187	3.40944	0.000650974	0.00487457
CDV3	41.3998	0.549934	0.188828	2.91236	0.00358707	0.020607
RPL8	359.477	0.551484	0.075791	7.27638	3.42886e-13	1.63724e-11
ENSG00000218175	5.17557	0.554331	0.154793	3.58111	0.000342138	0.00281835
AHSA1	47.9134	0.554704	0.194099	2.85785	0.00426527	0.0236923
RPL32	540.816	0.554835	0.0714108	7.76963	7.87176e-15	4.59394e-13
SPATS2L	43.5367	0.557068	0.171889	3.24086	0.0011917	0.00821528
DAD1	143.34	0.557403	0.0861276	6.47183	9.68239e-11	3.3374e-09
DPH3	57.6767	0.55783	0.128505	4.34093	1.41879e-05	0.000179464
RSL24D1	39.6417	0.558772	0.172435	3.24047	0.00119332	0.00822129
RPL3	557.755	0.559072	0.100646	5.55483	2.77875e-08	6.34566e-07
OXA1L	46.7303	0.559809	0.216326	2.58781	0.00965891	0.0456852
RPS6	530.435	0.561972	0.0705099	7.97012	1.5852e-15	1.06615e-13
PDIA6	158.016	0.563922	0.151816	3.7145	0.000203607	0.00182584
P4HB	159.108	0.564072	0.16042	3.51621	0.000437755	0.00346373
GABARAPL2	42.7453	0.565944	0.141915	3.9879	6.66616e-05	0.000695627
EIF3J	16.866	0.567087	0.208757	2.7165	0.00659772	0.0337067
RTN3	69.4015	0.568232	0.163042	3.48519	0.000491788	0.00383352
SFT2D1	31.3154	0.570521	0.211044	2.70332	0.00686501	0.0346867
NMT1	12.9765	0.570621	0.21755	2.62295	0.00871727	0.0420426
UCHL3	20.1474	0.575989	0.160539	3.58784	0.000333432	0.00275694
FTH1	880.182	0.576485	0.0770742	7.47961	7.45446e-14	3.89681e-12
ANXA5	170.048	0.576866	0.131622	4.38275	1.17189e-05	0.000152249
FTL	7360.72	0.576983	0.0784114	7.35842	1.86106e-13	9.08295e-12
NDUFS4	26.8521	0.578103	0.199283	2.90091	0.00372081	0.0212205
PHGDH	93.7647	0.580001	0.206645	2.80676	0.00500432	0.0269388
TDG	16.5075	0.582398	0.199987	2.91219	0.00358906	0.0206077
ATP6V1E1	55.4847	0.585252	0.150908	3.87821	0.000105226	0.00103629
XBP1	247.184	0.593578	0.149042	3.98263	6.81562e-05	0.00070921
NFE2L2	57.1335	0.599888	0.198906	3.01593	0.00256189	0.0154752
SNU13	144.997	0.601147	0.101871	5.90109	3.61101e-09	9.4714e-08
RPS12	323.498	0.601897	0.0836388	7.19638	6.18301e-13	2.87758e-11
PSAP	156.806	0.605686	0.16659	3.63579	0.000277132	0.00236226
PSME1	60.5759	0.614492	0.151034	4.06857	4.73022e-05	0.000515557
CNIH4	51.1759	0.614642	0.142449	4.31484	1.59721e-05	0.000199065
HBS1L	37.5216	0.615477	0.228498	2.69357	0.00706905	0.035443
TMEM258	208.242	0.616194	0.0992905	6.20598	5.43587e-10	1.65173e-08
PTP4A1	135.386	0.618505	0.185924	3.32665	0.000878958	0.00630667
MT-CO2	3892.52	0.619626	0.0772704	8.01894	1.06664e-15	7.59036e-14
SCFD1	154.924	0.623989	0.137308	4.54446	5.50765e-06	7.70931e-05
TAF9	59.5016	0.626012	0.183688	3.40802	0.000654372	0.00489337
AUP1	46.222	0.626246	0.201227	3.11214	0.00185735	0.0118488
BCAS2	36.5657	0.626586	0.203506	3.07896	0.00207727	0.0129845
TSG101	39.4564	0.627106	0.219046	2.8629	0.00419788	0.023397
SCNM1	23.2287	0.628887	0.236665	2.65729	0.00787725	0.0387884
NGDN	38.7701	0.631996	0.189551	3.33418	0.000855524	0.00617442
GNL3	51.3306	0.634035	0.176261	3.59713	0.000321745	0.00268242
SNW1	29.617	0.634094	0.230745	2.74803	0.00599537	0.0311635
RPL13A	443.85	0.635089	0.0796292	7.97558	1.51668e-15	1.02632e-13
EIF1B	82.8308	0.635873	0.149599	4.25051	2.13283e-05	0.000259945
FN1	68.1256	0.637237	0.237267	2.68574	0.0072369	0.036119
GHITM	216.121	0.637489	0.115182	5.53464	3.11871e-08	7.03463e-07
UBE4A	14.3766	0.638144	0.250258	2.54995	0.010774	0.049785
RPL7P9	1.77564	0.638702	0.240868	2.65166	0.00800962	0.0392475
ENSG00000242299	4.21723	0.639209	0.159765	4.00093	6.30934e-05	0.000664046
CCNI	18.9095	0.640529	0.243299	2.63268	0.00847138	0.0410903
SBDS	43.451	0.645587	0.206041	3.13329	0.00172858	0.0111957
RPS14	470.299	0.646134	0.079311	8.14684	3.73562e-16	2.80298e-14
SNX3	87.6871	0.647053	0.139576	4.63583	3.55501e-06	5.19361e-05
MYL12A	211.719	0.651859	0.0909848	7.16448	7.80811e-13	3.51524e-11
SERF2	349.091	0.658755	0.0847349	7.77431	7.58588e-15	4.45065e-13
ATP6V1G1	115.191	0.659362	0.104473	6.31132	2.76658e-10	9.0016e-09
EIF4B	65.5188	0.661408	0.147984	4.46946	7.84174e-06	0.000105739
ZFR	48.2626	0.662968	0.188259	3.52158	0.000428983	0.00341245
SMDT1	20.6083	0.663261	0.18699	3.54703	0.000389595	0.00313438
BOD1	25.6886	0.666675	0.211549	3.15139	0.00162493	0.0106748
SNHG29	73.2382	0.667747	0.123982	5.38585	7.21044e-08	1.48656e-06
CCDC47	38.4394	0.668658	0.227435	2.94	0.0032821	0.0191273
SNHG6	25.6758	0.670377	0.174785	3.83543	0.000125342	0.00120534
ZCCHC7	22.9369	0.671339	0.253125	2.6522	0.00799696	0.0392203
DCTN2	50.0967	0.671847	0.196903	3.41207	0.000644708	0.00484079
EMC3	84.5163	0.672168	0.1332	5.0463	4.50448e-07	7.92415e-06
NHSL1	18.3303	0.674811	0.219441	3.07513	0.00210407	0.0131192
RPLP1	840.801	0.676988	0.0815913	8.2973	1.06501e-16	8.51237e-15
MRPS18B	44.4929	0.677547	0.19677	3.44334	0.000574578	0.00438891
RPL12	183.609	0.678999	0.0999859	6.79095	1.11396e-11	4.3417e-10
RPL15P3	8.32801	0.679494	0.125522	5.41336	6.1852e-08	1.29701e-06
RPF2	36.7058	0.682246	0.199975	3.41166	0.000645676	0.00484477
FTH1P2	1.4984	0.684635	0.24623	2.78047	0.00542809	0.0287569
PTRH2	20.5099	0.688705	0.266834	2.58102	0.00985089	0.0463334
STT3A	56.4146	0.68933	0.203788	3.38258	0.000718089	0.00527683
IARS1	44.0975	0.690964	0.227687	3.03471	0.00240766	0.0147209
PFDN2	74.8123	0.693264	0.123399	5.61808	1.93094e-08	4.53155e-07
MITD1	19.9106	0.695931	0.199031	3.49659	0.000471243	0.00369425
RPAIN	35.49	0.697288	0.19639	3.55052	0.00038447	0.0031022
DYNC1H1	52.5802	0.700991	0.22291	3.14472	0.00166245	0.0108695
KLHDC2	40.7522	0.70301	0.209101	3.36206	0.000773643	0.00564925
NOP53	34.1168	0.70315	0.205909	3.41486	0.000638149	0.00480744
DR1	16.0093	0.706104	0.253932	2.78069	0.00542438	0.0287569
SEC31A	51.6151	0.708177	0.179447	3.94644	7.93206e-05	0.000809349
ATP6V0B	200.838	0.708974	0.106674	6.64618	3.008e-11	1.10227e-09
COPB1	27.177	0.711573	0.25226	2.82079	0.00479058	0.026004
ARF4	92.2324	0.712561	0.142977	4.98376	6.23609e-07	1.06807e-05
BCAT1	39.2661	0.71284	0.222111	3.20939	0.00133015	0.00894064
STRN3	35.1662	0.714592	0.200501	3.56403	0.0003652	0.00298382
ATP2B1	47.1159	0.714867	0.230677	3.099	0.00194177	0.0122879
PSMD9	13.219	0.717223	0.256042	2.80119	0.00509145	0.0273012
RPL34	198.043	0.717867	0.0963956	7.4471	9.54172e-14	4.89512e-12
GGPS1	30.4026	0.71942	0.271828	2.6466	0.00813057	0.0397518
COX7A2L	58.2718	0.720506	0.141554	5.08996	3.58131e-07	6.4757e-06
ENSG00000242262	2.12548	0.720927	0.230945	3.12164	0.00179848	0.0115669
AKR1A1	81.8071	0.723595	0.154134	4.6946	2.67132e-06	3.97098e-05
SLC25A6	120.912	0.724335	0.175554	4.126	3.69131e-05	0.000415885
PCBP1	12.3384	0.726225	0.226824	3.20172	0.00136612	0.00915447
PRELID3B	10.579	0.726515	0.283584	2.56191	0.0104099	0.0484881
MCFD2	37.682	0.726797	0.193483	3.75638	0.000172386	0.00158098
AKAP9	36.0198	0.734706	0.204758	3.58816	0.000333017	0.00275557
CKAP4	37.0218	0.735759	0.226217	3.25245	0.00114414	0.00794198
GORASP2	65.6589	0.73736	0.162914	4.52606	6.00931e-06	8.31653e-05
AMBP	727.441	0.738013	0.0991996	7.43967	1.00934e-13	5.13041e-12
TMEM59	92.2967	0.738283	0.150325	4.91126	9.04936e-07	1.49872e-05
SCARNA22	3.59727	0.740548	0.274513	2.69768	0.00698252	0.0351561
MARS1	98.9161	0.741979	0.169429	4.37928	1.1907e-05	0.000154127
DNAJB6	33.3611	0.743867	0.201399	3.69351	0.000221181	0.00196112
MAP4	22.0728	0.745033	0.265078	2.81062	0.00494468	0.0266698
CCNL2	26.384	0.749492	0.239659	3.12732	0.00176406	0.0113721
SKIL	11.4604	0.751365	0.277397	2.70863	0.00675624	0.0342469
N4BP2L2	17.9374	0.751653	0.2583	2.91	0.00361432	0.0207311
RBM6	12.795	0.754844	0.271633	2.77891	0.00545419	0.0288398
CIR1	16.9649	0.756792	0.246724	3.06737	0.00215954	0.0134271
SPCS3	18.6519	0.75894	0.262662	2.88942	0.00385957	0.0218649
ERCC-00113	23.7656	0.759199	0.242788	3.12701	0.00176594	0.0113734
HSPA9	138.967	0.760578	0.153472	4.9558	7.20347e-07	1.20935e-05
SND1	27.8213	0.761646	0.256939	2.96431	0.00303362	0.01798
EIF3A	51.2911	0.76261	0.186164	4.09643	4.19563e-05	0.00046604
PDIA3	201.568	0.762799	0.131027	5.82169	5.82543e-09	1.467e-07
SERINC3	26.2937	0.763793	0.296867	2.57285	0.0100866	0.0472964
RPL10P16	1.51893	0.764166	0.254334	3.00458	0.00265947	0.0159858
RAMAC	12.711	0.764303	0.236822	3.22733	0.00124951	0.00853203
ENSG00000227081	2.72175	0.766213	0.223383	3.43004	0.000603499	0.00458443
TMEM208	42.5137	0.766703	0.188855	4.05975	4.91251e-05	0.000534369
PRDX5	87.5523	0.77208	0.110534	6.98499	2.84869e-12	1.20387e-10
RNF114	71.0121	0.773315	0.1728	4.47521	7.63367e-06	0.000103312
NEU1	64.7748	0.774753	0.231693	3.34389	0.00082614	0.00598314
CLINT1	15.7456	0.775876	0.263908	2.93995	0.00328268	0.0191273
ERCC-00046	14.6263	0.779637	0.216171	3.60657	0.00031027	0.00260646
HECTD1	46.7877	0.780193	0.219025	3.56212	0.000367875	0.00300123
MTND4P12	1.74979	0.783687	0.241217	3.24889	0.00115856	0.00802694
FNTA	42.6389	0.785679	0.22619	3.47353	0.000513653	0.00398203
FAM204A	15.0615	0.790389	0.241635	3.271	0.00107168	0.00750587
RPN2	324.941	0.791416	0.129612	6.10604	1.02134e-09	2.96458e-08
KIF21A	36.8928	0.791427	0.218046	3.62963	0.000283828	0.00241188
UBQLN1	25.2279	0.794109	0.292072	2.71888	0.00655038	0.0335016
RTCA	18.7999	0.794864	0.303777	2.61661	0.00888087	0.0427569
RBM3	207.927	0.795531	0.122516	6.49326	8.39998e-11	2.91358e-09
EMC7	25.8718	0.797016	0.224143	3.55583	0.000376786	0.00304688
RPL10	429.112	0.798515	0.0714922	11.1693	5.76644e-29	1.47916e-26
ASAH1	54.9608	0.802177	0.221381	3.62352	0.00029062	0.0024639
RAB2A	45.6495	0.803459	0.156427	5.13632	2.80168e-07	5.15903e-06
RPL36AL	178.059	0.80412	0.0987974	8.13908	3.98277e-16	2.96824e-14
LSP1P4	10.7385	0.804232	0.210978	3.81192	0.000137894	0.00131231
RPS19	664.25	0.806708	0.0736126	10.9588	6.02767e-28	1.3297e-25
NUDT4	5.35308	0.807887	0.300582	2.68775	0.00719362	0.0359355
SDC4	14.9236	0.812191	0.263214	3.08567	0.00203096	0.0127789
MAF1	29.6558	0.813049	0.26931	3.01901	0.00253605	0.0153443
MYG1	31.4976	0.81338	0.229455	3.54484	0.000392854	0.003156
SSR1	96.8206	0.817439	0.151231	5.40524	6.47214e-08	1.34948e-06
SEC62	49.7392	0.820011	0.139546	5.8763	4.19543e-09	1.08628e-07
SAR1B	34.1752	0.826694	0.225032	3.67367	0.000239088	0.00209131
ENSG00000234287	2.22277	0.828414	0.2406	3.44312	0.000575052	0.0043895
SLC38A1	46.2532	0.828607	0.198642	4.17135	3.02797e-05	0.000351193
RAP2B	10.3247	0.829207	0.315476	2.62843	0.0085779	0.0414737
CDC26	6.83185	0.830104	0.209351	3.96513	7.33556e-05	0.000756179
KRAS	13.3686	0.830997	0.293074	2.83545	0.00457606	0.0250989
KPNA1	13.3448	0.831668	0.322198	2.58123	0.00984491	0.0463265
TFG	169.796	0.834174	0.148589	5.61398	1.97723e-08	4.61768e-07
EEF2	24.5806	0.834742	0.189953	4.39447	1.11043e-05	0.00014512
WAC	13.0558	0.834922	0.327381	2.55031	0.0107628	0.049761
MT-TY	2.2692	0.837242	0.227006	3.68819	0.000225853	0.00199453
EXOSC1	24.866	0.837544	0.223438	3.74845	0.000177932	0.00162197
TMED9	114.482	0.838189	0.187352	4.47387	7.68159e-06	0.000103833
SRP68	34.0938	0.838982	0.250171	3.35364	0.000797572	0.00579213
GOPC	12.2133	0.840253	0.267705	3.13873	0.0016968	0.0110638
ARHGAP5	91.9098	0.840612	0.169617	4.95596	7.19747e-07	1.20935e-05
PABPC1	61.1259	0.841586	0.167116	5.03594	4.75515e-07	8.31209e-06
WBP4	8.41635	0.842392	0.29339	2.87124	0.00408869	0.0229158
VAPA	134.684	0.846975	0.139434	6.07437	1.24476e-09	3.53571e-08
ERCC-00074	95.3513	0.847418	0.112895	7.50625	6.08469e-14	3.2112e-12
ERCC-00004	21.7585	0.847806	0.180793	4.68938	2.74035e-06	4.06811e-05
RPS18	716.923	0.849354	0.0828182	10.2556	1.11635e-24	1.92396e-22
MYDGF	160.309	0.850432	0.112749	7.54269	4.60391e-14	2.4414e-12
CRBN	40.5854	0.850653	0.238711	3.56353	0.000365905	0.00298736
TPT1	156.767	0.851436	0.0909305	9.36359	7.70745e-21	9.24056e-19
SLC30A7	14.8587	0.851949	0.283215	3.00814	0.00262852	0.0158343
ZNF292	14.8768	0.852889	0.322877	2.64153	0.00825328	0.0402626
PDCD10	13.0631	0.85653	0.327132	2.6183	0.00883686	0.0425636
DDX19B	9.06999	0.861606	0.32456	2.65469	0.00793815	0.039036
EPS8	14.8664	0.861763	0.304699	2.82824	0.00468042	0.0255317
CFDP1	20.7517	0.866074	0.210435	4.11563	3.86117e-05	0.000432073
FNDC3B	20.5608	0.868334	0.299857	2.89583	0.00378158	0.0215098
PDIA4	114.12	0.870216	0.205162	4.2416	2.21931e-05	0.000267823
DRAM1	32.2565	0.874022	0.245521	3.55986	0.000371052	0.00301822
TJP1	6.84312	0.876118	0.324499	2.69991	0.00693588	0.0349807
RABIF	13.0703	0.876543	0.337624	2.59621	0.00942581	0.0447553
KTN1	39.9697	0.882416	0.154203	5.72244	1.05007e-08	2.55115e-07
NOL7	76.9058	0.88254	0.136599	6.4608	1.04154e-10	3.57888e-09
RPL15P2	0.950594	0.891748	0.309096	2.88502	0.00391392	0.0221387
MIR4435-2HG	10.4199	0.894169	0.283881	3.1498	0.00163383	0.0107078
PPIB	117.586	0.894902	0.0936204	9.55884	1.19089e-21	1.58598e-19
RPL34P18	0.896049	0.897669	0.350106	2.56399	0.0103477	0.0482803
DDX27	33.3255	0.900079	0.205686	4.37598	1.20888e-05	0.000155773
RNF181	93.9471	0.902923	0.136608	6.60959	3.85394e-11	1.39374e-09
YTHDC1	18.9969	0.903616	0.221448	4.0805	4.49397e-05	0.000494337
RALA	26.3379	0.903645	0.19386	4.66133	3.14175e-06	4.63282e-05
GMPPA	28.7513	0.903873	0.305086	2.96268	0.00304969	0.0180559
ERCC-00002	99.1203	0.905479	0.118956	7.6119	2.70093e-14	1.45323e-12
FTH1P8	1.84469	0.908794	0.243109	3.73821	0.000185333	0.00168249
LRRFIP2	26.3657	0.910136	0.238115	3.82225	0.000132237	0.00126503
BORCS7	9.46279	0.913284	0.341261	2.67621	0.0074461	0.0369624
ERCC-00096	125.484	0.913943	0.125761	7.26728	3.66806e-13	1.73643e-11
CTNNA1	38.3954	0.918979	0.216536	4.24399	2.19575e-05	0.000266383
TERF2IP	28.9377	0.919269	0.269391	3.41239	0.000643955	0.00483843
TMED2	111.387	0.920326	0.161066	5.71397	1.10371e-08	2.66972e-07
YME1L1	20.2997	0.921491	0.232446	3.96432	7.3604e-05	0.000757325
C1orf52	20.289	0.923012	0.251025	3.67697	0.000236021	0.00206941
GRIPAP1	11.2445	0.925808	0.358299	2.5839	0.00976912	0.0460682
GOLT1B	24.3255	0.930444	0.219874	4.23171	2.31918e-05	0.000278049
SETD5	24.758	0.930602	0.268862	3.46126	0.000537646	0.00414412
RABGGTB	21.8495	0.930796	0.23056	4.03711	5.41127e-05	0.000581172
RPL3P4	2.33315	0.931692	0.223668	4.16551	3.10663e-05	0.000358432
FNBP4	16.8413	0.933118	0.342508	2.72437	0.00644236	0.0330355
TRAPPC3	21.3859	0.933177	0.246275	3.78917	0.000151152	0.00141408
GLRX	28.4859	0.934959	0.317724	2.94267	0.00325391	0.0190199
TUBB2B	5.91605	0.935434	0.346374	2.70065	0.00692041	0.0349187
FKBP2	49.8316	0.936401	0.143627	6.51969	7.04512e-11	2.5067e-09
RAB6A	16.5184	0.93754	0.291021	3.22156	0.00127495	0.00866463
FAM177A1	12.173	0.940382	0.271577	3.46268	0.000534831	0.00412531
ACBD3	12.7899	0.942251	0.256992	3.66646	0.000245933	0.00214603
SAT1	586.608	0.942611	0.166452	5.66296	1.48782e-08	3.53677e-07
RND3	29.6024	0.943818	0.339973	2.77616	0.00550057	0.029071
GNS	13.907	0.944797	0.342884	2.75544	0.00586126	0.0305817
RPL10AP6	0.665854	0.945663	0.36413	2.59705	0.00940277	0.0447037
CLK3	39.3524	0.946075	0.276059	3.42707	0.000610132	0.00461892
AP3D1	17.622	0.946593	0.363652	2.60302	0.00924072	0.0442192
DNAH14	9.97477	0.947099	0.368971	2.56687	0.0102622	0.0479833
ENSG00000243199	0.916075	0.947616	0.330486	2.86734	0.00413938	0.0231528
SPTBN1	99.345	0.948267	0.175727	5.39626	6.80442e-08	1.41077e-06
TCEA1	13.7656	0.949547	0.201665	4.70853	2.49504e-06	3.72399e-05
EEA1	15.8509	0.951746	0.260378	3.65525	0.000256927	0.00222442
TCEAL4	8.92483	0.952077	0.335414	2.83851	0.00453243	0.0248844
VAT1	16.3866	0.952113	0.290941	3.27253	0.00106589	0.00747886
SBDSP1	26.6413	0.955037	0.2106	4.53484	5.76475e-06	8.03667e-05
ATP6V1C1	12.6844	0.956266	0.345071	2.77122	0.00558473	0.0293882
LRRC59	11.9708	0.957602	0.269129	3.55815	0.000373472	0.00303036
CYSTM1	63.2561	0.957621	0.167706	5.71013	1.12893e-08	2.72475e-07
CCDC59	23.0552	0.957656	0.228462	4.19175	2.76814e-05	0.000323781
USE1	9.79194	0.959031	0.368504	2.6025	0.00925481	0.044236
SLC39A11	10.9875	0.959218	0.313933	3.05548	0.00224698	0.0139159
CISD2	47.6799	0.959424	0.130807	7.33463	2.22333e-13	1.07559e-11
FAM3C	15.4442	0.96037	0.252528	3.80303	0.000142936	0.00135329
CYTOR	8.42726	0.960964	0.268999	3.57237	0.000353761	0.0029011
LINC02802	3.96673	0.965394	0.235599	4.09761	4.17441e-05	0.000464619
ATAD1	11.3795	0.965636	0.35999	2.6824	0.0073097	0.0364329
YIF1B	29.2729	0.966773	0.229651	4.20975	2.55654e-05	0.000301299
ISCU	62.792	0.967274	0.142697	6.77852	1.2141e-11	4.66602e-10
SDCBP	38.3637	0.968054	0.298549	3.24253	0.00118473	0.00817746
S100A11	91.1781	0.968177	0.198863	4.86856	1.12417e-06	1.80226e-05
MKLN1	11.4181	0.969822	0.357576	2.71221	0.00668363	0.0340039
CREB3	29.7983	0.970712	0.296766	3.27097	0.00107178	0.00750587
PDIA5	13.0547	0.970799	0.372489	2.60625	0.009154	0.0439185
CEMIP2	12.6477	0.971283	0.321628	3.0199	0.00252858	0.0153176
TMED10	72.4503	0.971629	0.167315	5.80718	6.35334e-09	1.58906e-07
FXR1	22.2529	0.972284	0.279085	3.48383	0.00049429	0.0038503
A2M	184.408	0.97273	0.276499	3.51802	0.000434781	0.00344762
SERINC1	24.8961	0.973945	0.258693	3.76486	0.00016664	0.00154068
EGLN2	4.34995	0.975277	0.346745	2.81266	0.00491335	0.0265138
RPN1	106.884	0.975374	0.145781	6.69069	2.22123e-11	8.24923e-10
TARS1	38.7876	0.978342	0.199413	4.90612	9.2894e-07	1.53157e-05
AP3S2	4.79504	0.97868	0.343737	2.84718	0.00441088	0.0243138
USO1	10.1184	0.980121	0.326117	3.00542	0.00265212	0.015959
BLVRB	43.7296	0.98249	0.209067	4.69939	2.60936e-06	3.88936e-05
CHMP2B	26.8343	0.984642	0.202283	4.86764	1.12937e-06	1.80535e-05
RSRC2	33.9153	0.984993	0.234311	4.20378	2.62488e-05	0.000308333
TGIF1	19.531	0.986838	0.316499	3.11798	0.00182097	0.0116703
RPS27	558.3	0.987121	0.093723	10.5323	6.13017e-26	1.14603e-23
R3HDM2	8.21483	0.988223	0.285861	3.457	0.000546226	0.00420144
UBXN1	36.7041	0.989737	0.216208	4.5777	4.70115e-06	6.65644e-05
MED8	65.3242	0.992133	0.169157	5.86516	4.48707e-09	1.15907e-07
ACADVL	28.7034	0.994374	0.278665	3.56835	0.000359234	0.00294161
FRA10AC1	7.72005	0.995169	0.320936	3.10083	0.00192979	0.0122331
SRP54	25.6636	0.995903	0.269495	3.69545	0.000219501	0.00194813
FNDC3A	14.8722	0.995956	0.33481	2.97469	0.00293281	0.0174387
CIRBP	10.9342	0.997816	0.277467	3.59616	0.000322949	0.00269043
TCEAL9	30.9325	1.00298	0.173217	5.79031	7.02571e-09	1.74143e-07
DYNC1I2	17.6521	1.003	0.197117	5.08836	3.6117e-07	6.51998e-06
UBA5	32.1743	1.00348	0.217563	4.61237	3.98106e-06	5.74136e-05
LMNA	32.1758	1.00485	0.303256	3.31354	0.00092122	0.00656399
IFT43	11.2814	1.00914	0.376757	2.67849	0.00739551	0.0367775
COPG1	30.1941	1.00926	0.280301	3.60063	0.00031745	0.00265263
DDOST	214.728	1.0138	0.137727	7.36096	1.82598e-13	8.95136e-12
TLE1	9.58668	1.01681	0.326306	3.11614	0.00183236	0.0117077
MALAT1	1038.11	1.01807	0.122553	8.30716	9.80206e-17	7.96098e-15
INSIG2	7.80973	1.01982	0.376094	2.71161	0.00669578	0.03405
DHRS3	51.8675	1.02039	0.234842	4.34501	1.39272e-05	0.000176368
CASP4	18.3989	1.02285	0.35157	2.90937	0.00362153	0.0207617
NIPBL	17.0342	1.02297	0.308982	3.31076	0.000930423	0.00662101
SRP19	16.7313	1.02428	0.197619	5.1831	2.18233e-07	4.08678e-06
RBM39	115.477	1.02495	0.135079	7.58775	3.25508e-14	1.74289e-12
PROSER1	8.7678	1.03037	0.383133	2.68933	0.00715963	0.0358144
CROCCP2	1.72189	1.03225	0.401117	2.57345	0.0100691	0.0472405
TM2D1	12.5706	1.03258	0.26448	3.90419	9.45407e-05	0.000945407
NAGK	15.1002	1.03282	0.342691	3.01384	0.00257965	0.0155739
RBM33	7.40762	1.03348	0.398037	2.59643	0.00941976	0.0447553
FAF2	31.0144	1.03581	0.277775	3.72895	0.000192276	0.00173837
ARL8B	40.8368	1.03751	0.219611	4.72432	2.30882e-06	3.48853e-05
DUSP11	17.1186	1.03772	0.32859	3.15809	0.00158805	0.0104637
SH3GLB1	20.2009	1.03779	0.3317	3.12871	0.00175578	0.0113452
BAG6	12.3351	1.03817	0.335737	3.09222	0.00198669	0.012529
FLRT3	17.1513	1.04064	0.364412	2.85566	0.00429468	0.0238042
ARMCX6	4.65576	1.04118	0.380625	2.73544	0.00622961	0.0321538
EPRS1	55.609	1.04198	0.18254	5.70826	1.14137e-08	2.74875e-07
RPS18P12	0.455872	1.04544	0.407772	2.56379	0.0103537	0.0482881
RPL37P2	0.551492	1.04648	0.395177	2.64812	0.00809398	0.0396081
BOD1L1	18.3702	1.04655	0.256176	4.0853	4.40204e-05	0.000486031
HAX1	67.7303	1.0466	0.155351	6.73704	1.61646e-11	6.10599e-10
TRIP4	13.6326	1.04716	0.354267	2.95585	0.00311806	0.0183523
CYP20A1	13.9664	1.0474	0.363923	2.87809	0.00400095	0.022527
DUSP3	20.7921	1.04859	0.276344	3.79452	0.000147931	0.00138866
CYTH2	12.1727	1.049	0.357637	2.93313	0.00335566	0.0194702
AP2B1	16.707	1.05389	0.275991	3.81859	0.000134219	0.00128065
ENSG00000236439	1.4602	1.05604	0.261668	4.03579	5.44187e-05	0.000583322
IFT20	16.9071	1.05627	0.299679	3.52468	0.000423987	0.00337903
ISG15	22.4132	1.05754	0.264461	3.99888	6.36439e-05	0.000667927
NFKBIA	75.5085	1.06078	0.302773	3.50353	0.000459134	0.00361216
PRXL2C	7.41367	1.06142	0.347627	3.05334	0.00226308	0.0139686
GTSF1	32.3037	1.06143	0.269502	3.93848	8.1998e-05	0.000834352
C15orf61	14.7452	1.06434	0.235538	4.51876	6.22019e-06	8.57609e-05
KRTCAP2	27.6351	1.06522	0.135804	7.84383	4.37022e-15	2.63407e-13
TVP23B	34.5474	1.06691	0.193456	5.51502	3.48748e-08	7.78681e-07
TBPL1	10.9029	1.0682	0.367753	2.90467	0.00367637	0.0210105
ALG2	18.2718	1.07021	0.40359	2.65173	0.00800807	0.0392475
TMEM41B	19.6101	1.0737	0.238665	4.49879	6.83414e-06	9.36404e-05
CHMP4A	2.34182	1.07378	0.271596	3.95359	7.6988e-05	0.000789198
ZNF226	9.90317	1.07666	0.38886	2.76876	0.00562694	0.0295548
SMIM26	42.4876	1.07701	0.13573	7.93495	2.10577e-15	1.39082e-13
HPS1	24.5804	1.07873	0.259399	4.15856	3.20259e-05	0.000367964
TMEM170A	10.84	1.07887	0.358817	3.00674	0.00264069	0.0158989
OS9	15.2544	1.07961	0.278294	3.8794	0.000104716	0.00103311
H1-0	12.9494	1.0797	0.315044	3.42714	0.000609974	0.00461892
CCNL1	14.5589	1.07985	0.310983	3.47238	0.000515872	0.00399303
ZBTB20	7.5224	1.08218	0.395774	2.73435	0.00625038	0.0322459
TUBE1	8.86608	1.08604	0.398533	2.72509	0.00642841	0.0329819
C18orf32	3.72881	1.08739	0.321396	3.38335	0.000716076	0.00526906
MT-RNR2	1860.52	1.08772	0.0895824	12.1421	6.31623e-34	2.5803e-31
SNX2	49.2143	1.08921	0.196774	5.53532	3.10659e-08	7.02166e-07
FLII	14.0912	1.09078	0.36786	2.96519	0.00302497	0.0179384
LPIN2	14.9685	1.09145	0.347041	3.14501	0.00166083	0.0108676
REXO2	40.4903	1.09159	0.152107	7.17648	7.15308e-13	3.26027e-11
TIMM17A	75.5467	1.09266	0.174406	6.26502	3.72781e-10	1.18838e-08
TIMM9	16.3623	1.0949	0.265537	4.12335	3.73404e-05	0.000419841
NDEL1	12.2702	1.10032	0.410998	2.67718	0.00742441	0.0368713
RP9	7.01604	1.10057	0.401297	2.74254	0.00609653	0.0315703
EIF2S2	114.16	1.10155	0.11232	9.80732	1.04715e-22	1.51974e-20
C2orf49	7.55364	1.11295	0.320412	3.47349	0.000513729	0.00398203
RFPL4B	10.3409	1.1139	0.427701	2.60439	0.00920385	0.0441001
POLR1H	6.55896	1.11707	0.360065	3.10241	0.00191952	0.0121823
ERCC-00171	18.8875	1.12058	0.18173	6.1662	6.99521e-10	2.09666e-08
ENSG00000276171	0.755181	1.1237	0.331674	3.38796	0.000704147	0.00520211
CCDC28A	9.67064	1.12511	0.396036	2.84094	0.00449813	0.0247453
MCEE	14.2836	1.12554	0.29722	3.78688	0.000152553	0.00142599
ME1	17.9663	1.13094	0.406283	2.78362	0.00537553	0.028547
OSBPL2	11.2221	1.13176	0.437912	2.58446	0.00975322	0.0460128
MSTO1	10.0987	1.13713	0.316634	3.59132	0.000329007	0.00272853
PTGR1	34.7942	1.13845	0.296741	3.83651	0.000124796	0.00120324
YIPF6	32.6865	1.13934	0.260656	4.37105	1.23649e-05	0.000158616
CCDC107	2.81533	1.14411	0.448202	2.55266	0.0106903	0.0495436
RNF185	10.3318	1.14534	0.418611	2.73605	0.00621815	0.0321096
TSC1	10.3734	1.15157	0.417311	2.7595	0.00578902	0.0303195
RAB33B	3.80516	1.15167	0.406267	2.83477	0.00458588	0.0251403
C5orf22	5.94583	1.15731	0.424629	2.72546	0.00642128	0.0329733
SNHG8	24.3455	1.16034	0.211071	5.49741	3.85409e-08	8.53626e-07
RNF13	8.94755	1.16054	0.451732	2.56909	0.0101965	0.0477368
TBRG1	9.82104	1.16077	0.334435	3.47084	0.000518839	0.00401318
RAB32	33.6828	1.16116	0.256644	4.52439	6.05711e-06	8.37218e-05
CRNDE	8.53766	1.16175	0.348818	3.33054	0.000866764	0.00623641
ATP6V1D	20.7209	1.16206	0.334117	3.478	0.000505168	0.00392119
ARFIP2	22.867	1.16368	0.33568	3.46664	0.000527007	0.0040735
SEC63	41.2935	1.16401	0.185022	6.29118	3.15058e-10	1.01314e-08
CHIC2	14.8038	1.16417	0.299654	3.88506	0.000102304	0.00101113
HDLBP	68.9171	1.16435	0.152819	7.61915	2.5536e-14	1.39436e-12
ATF4	56.97	1.16577	0.181214	6.43308	1.25045e-10	4.21786e-09
TSC22D2	4.71482	1.16588	0.331226	3.51991	0.000431696	0.00342562
CPPED1	11.1548	1.1664	0.441441	2.64224	0.00823587	0.0401954
KRT10	30.4701	1.16744	0.151837	7.68873	1.48602e-14	8.49262e-13
PAWR	6.41944	1.16912	0.418537	2.79334	0.00521664	0.0277969
CHORDC1	28.2532	1.16964	0.300009	3.89868	9.67169e-05	0.000963674
SEC61B	125.224	1.17282	0.104532	11.2197	3.26388e-29	8.78063e-27
AFDN	10.0874	1.17284	0.293043	4.00228	6.27341e-05	0.000661527
SOX4	205.686	1.17322	0.145887	8.04202	8.83705e-16	6.41268e-14
ERCC-00130	120.842	1.17331	0.105639	11.1068	1.16277e-28	2.85007e-26
FAM3C2P	0.934297	1.17617	0.421883	2.7879	0.00530511	0.028228
ERLEC1	44.4312	1.17907	0.169199	6.96853	3.20265e-12	1.34829e-10
ATF2	17.345	1.188	0.322556	3.68309	0.000230423	0.00202838
GOLGA3	7.38609	1.18835	0.389989	3.04714	0.00231034	0.0142204
UBE2B	49.6665	1.1888	0.176072	6.75178	1.46041e-11	5.57383e-10
USP15	12.2531	1.19152	0.351039	3.39426	0.000688146	0.0051044
ARL1	54.0554	1.19409	0.163933	7.28403	3.23986e-13	1.55372e-11
UBXN2B	7.24432	1.19425	0.352123	3.39158	0.000694918	0.00515117
PCK2	11.2484	1.19957	0.444673	2.69763	0.00698342	0.0351561
REEP5	58.7636	1.20386	0.19326	6.22922	4.68775e-10	1.44834e-08
POLR3C	15.415	1.20598	0.365037	3.30372	0.000954103	0.00677204
PREB	42.4148	1.20706	0.255005	4.7335	2.20682e-06	3.35742e-05
SPAG9	8.91687	1.20791	0.387374	3.11821	0.00181952	0.0116682
AJUBA	26.3588	1.20887	0.335446	3.60377	0.000313639	0.00263075
ENSG00000234268	0.886137	1.20892	0.331739	3.6442	0.000268228	0.00230417
PTPRK	11.581	1.21569	0.349224	3.48113	0.000499297	0.00388108
ENSG00000277702	4.20691	1.2174	0.231429	5.26037	1.43768e-07	2.80169e-06
MDM4	15.4921	1.21777	0.282067	4.31731	1.57946e-05	0.000197075
VRK2	6.44019	1.21974	0.430399	2.83399	0.00459711	0.0251768
UBXN4	92.814	1.22045	0.141989	8.59534	8.30152e-18	7.6946e-16
HGS	10.104	1.2239	0.44799	2.73198	0.0062954	0.0324478
HM13	102.145	1.22408	0.158138	7.7406	9.89483e-15	5.71413e-13
C12orf65	9.5619	1.2241	0.397021	3.0832	0.00204786	0.0128486
YIPF4	13.84	1.22953	0.283528	4.33653	1.44748e-05	0.000182465
MT1X	11.7804	1.22996	0.445616	2.76012	0.00577794	0.0302902
OSTC	120.541	1.23078	0.126149	9.75661	1.72843e-22	2.47592e-20
CRELD2	58.6728	1.23439	0.232198	5.31611	1.06007e-07	2.13368e-06
PRRC1	13.7266	1.23645	0.381116	3.24429	0.00117744	0.00813847
TRAPPC2	6.36607	1.23675	0.348294	3.55088	0.000383945	0.00310023
MYSM1	5.05871	1.23687	0.413844	2.98874	0.00280133	0.0167382
GOSR1	11.3274	1.23785	0.380223	3.25559	0.00113157	0.00786468
CIDECP1	15.7529	1.23859	0.351853	3.52019	0.000431233	0.00342441
BLOC1S3	10.1502	1.2523	0.384206	3.25945	0.00111627	0.00778286
LARP4	17.1534	1.25919	0.277984	4.52971	5.90644e-06	8.19472e-05
CEBPB	2.198	1.26037	0.455092	2.76949	0.00561437	0.0295169
MTRNR2L8	0.673623	1.26146	0.417583	3.02087	0.00252051	0.0153006
CGGBP1	12.0211	1.26219	0.350752	3.59853	0.000320023	0.00267211
CNOT10	32.5648	1.26333	0.220284	5.73502	9.75019e-09	2.37405e-07
TXNRD1	52.1153	1.26424	0.213654	5.91722	3.27426e-09	8.68151e-08
RNF145	6.25918	1.26842	0.321558	3.94459	7.99375e-05	0.00081489
SNHG5	46.1062	1.26844	0.15843	8.00631	1.182e-15	8.25157e-14
TAF1D	21.8809	1.27084	0.216735	5.86355	4.53079e-09	1.16763e-07
SEC61A1	59.0387	1.27446	0.226961	5.61534	1.96181e-08	4.59422e-07
CAST	18.1868	1.27712	0.303365	4.20984	2.55553e-05	0.000301299
SRPRB	81.9009	1.28007	0.162461	7.87924	3.29379e-15	2.07603e-13
MED10	28.2339	1.28247	0.262013	4.89468	9.84642e-07	1.6066e-05
TIPRL	21.2877	1.28495	0.296601	4.33226	1.47585e-05	0.000185405
YKT6	11.7591	1.28543	0.338203	3.80076	0.000144254	0.001361
STK40	8.04906	1.28985	0.48674	2.64998	0.00804972	0.0394265
FOXN2	12.9972	1.29219	0.408921	3.16	0.00157772	0.0104205
CEBPG	48.8994	1.29352	0.17436	7.41867	1.18299e-13	5.98548e-12
INSR	11.8442	1.29418	0.300893	4.30113	1.6993e-05	0.000210836
CCDC91	12.332	1.29534	0.365407	3.54493	0.000392717	0.003156
RABL3	10.4439	1.29584	0.38429	3.37204	0.000746137	0.00546111
APP	4.60864	1.29752	0.493379	2.62985	0.00854216	0.0413609
ECPAS	7.72912	1.30166	0.488069	2.66696	0.00765409	0.0377908
BMS1P1	1.77924	1.30265	0.448311	2.90569	0.00366449	0.0209644
SLC43A1	39.996	1.30645	0.267304	4.88749	1.02129e-06	1.65416e-05
GOLGA4	73.9152	1.30748	0.159754	8.18435	2.73783e-16	2.06837e-14
ACAP2	12.0859	1.30866	0.32812	3.98836	6.65311e-05	0.000694922
CCDC186	6.07087	1.31326	0.472528	2.77922	0.005449	0.0288261
SRPRA	28.9042	1.31499	0.24869	5.28767	1.23887e-07	2.45769e-06
CCNB1IP1	17.6136	1.31602	0.32765	4.01654	5.90589e-05	0.000627572
SUPT5H	8.36228	1.31928	0.331327	3.98179	6.8398e-05	0.000711056
ALG5	30.332	1.32068	0.245752	5.37404	7.69938e-08	1.57852e-06
OSER1	48.94	1.32485	0.223994	5.91468	3.3252e-09	8.79542e-08
NR0B2	38.7095	1.32582	0.422281	3.13965	0.00169147	0.0110396
RB1CC1	6.83682	1.32714	0.413273	3.21129	0.00132142	0.00889276
CCNT2	9.52047	1.3304	0.475321	2.79895	0.00512689	0.0274602
RBSN	12.1303	1.33607	0.476669	2.80294	0.00506395	0.0272067
CLIP1	8.14411	1.33794	0.421103	3.17723	0.00148688	0.00987792
ENSG00000229119	0.545595	1.33864	0.429019	3.12024	0.00180706	0.0116153
EIF2A	24.143	1.33955	0.2815	4.7586	1.94936e-06	2.99881e-05
DNAJC25	4.13603	1.34078	0.437021	3.06801	0.0021549	0.0134059
SARAF	79.468	1.34262	0.170526	7.8734	3.45137e-15	2.15077e-13
LGALS8	18.2569	1.34366	0.366677	3.66444	0.000247884	0.00215798
DUSP5	4.52081	1.34765	0.473317	2.84724	0.00441004	0.0243138
LONP1	10.8688	1.34865	0.396247	3.40356	0.000665139	0.00496297
HSP90B1	369.471	1.35108	0.113358	11.9187	9.45756e-33	3.59713e-30
THAP5	13.1323	1.3526	0.224794	6.01706	1.77609e-09	4.89756e-08
ATG13	19.7733	1.35351	0.31676	4.27299	1.92871e-05	0.00023743
ATXN2L	4.092	1.35441	0.398738	3.39673	0.000681955	0.00506188
CANX	99.0254	1.35524	0.156003	8.68728	3.71206e-18	3.62337e-16
CLCN3	6.13154	1.35588	0.439547	3.08473	0.00203739	0.0128048
SAT2	20.5329	1.35914	0.209267	6.49478	8.3154e-11	2.89334e-09
MIER1	17.588	1.36103	0.249988	5.44438	5.19873e-08	1.11344e-06
ARFGEF2	9.02977	1.36127	0.296036	4.59831	4.25924e-06	6.08542e-05
ANKRD12	25.7102	1.36249	0.249276	5.46577	4.60906e-08	1.00869e-06
RRAS	5.60386	1.36383	0.52721	2.58688	0.00968486	0.045749
TRAPPC2B	15.6342	1.36404	0.21836	6.24677	4.19029e-10	1.31402e-08
GOLT1A	8.36717	1.36522	0.48718	2.8023	0.00507396	0.0272207
TAX1BP1	73.1866	1.36692	0.163499	8.36042	6.24976e-17	5.22234e-15
FLNB	8.11439	1.36993	0.484426	2.82795	0.00468467	0.0255422
MANF	19.8543	1.3715	0.210024	6.53021	6.56775e-11	2.34441e-09
MTDH	18.0987	1.37237	0.25687	5.34266	9.15905e-08	1.85707e-06
GTF2B	17.5945	1.37279	0.370656	3.70367	0.0002125	0.00189328
MACO1	7.38712	1.37342	0.424292	3.23698	0.00120803	0.00829672
IL6ST	11.8701	1.37489	0.366993	3.74637	0.000179409	0.00163409
ADGRG6	17.6938	1.37593	0.364078	3.77922	0.000157322	0.00146559
DENND5A	5.74028	1.38068	0.485357	2.84467	0.00444571	0.0244936
BBIP1	5.00155	1.38463	0.494829	2.7982	0.00513887	0.0274754
DCAF10	10.2707	1.38564	0.395701	3.50173	0.000462256	0.00363413
NFE2L1	3.83088	1.38808	0.483435	2.87129	0.00408807	0.0229158
TUT4	8.3206	1.39567	0.321705	4.33834	1.43562e-05	0.000181384
IFRD1	51.1726	1.39655	0.255976	5.45578	4.87583e-08	1.05452e-06
SMIM14	40.5889	1.39932	0.260689	5.36779	7.97072e-08	1.63111e-06
EIF1	315.154	1.4077	0.106959	13.1611	1.46938e-39	9.004e-37
SLC33A1	6.52295	1.41018	0.446822	3.15601	0.00159942	0.0105198
SSR4	113.171	1.41372	0.128697	10.9848	4.52102e-28	1.03889e-25
BSDC1	8.4945	1.41691	0.501854	2.82336	0.00475235	0.0258346
MOSPD1	19.8769	1.41985	0.352254	4.03075	5.56003e-05	0.000593106
ERCC-00136	14.4072	1.42119	0.382975	3.71092	0.000206504	0.00184999
SERPINE2	27.7979	1.42245	0.344404	4.13018	3.62479e-05	0.000410066
SLC35B1	86.9905	1.42774	0.151388	9.431	4.06179e-21	5.03388e-19
GSK3B	2.7588	1.42832	0.549147	2.60097	0.00929606	0.0443685
OR7E38P	4.17506	1.42842	0.346183	4.12619	3.68824e-05	0.000415885
UGCG	3.95896	1.43076	0.527071	2.71455	0.00663663	0.0338428
EIF4EBP1	174.373	1.43099	0.122772	11.6557	2.14679e-31	6.76545e-29
ZBTB38	7.47439	1.43129	0.536115	2.66975	0.00759081	0.0375624
ZNF622	20.7572	1.43579	0.339609	4.22777	2.36019e-05	0.000281436
XIAP	4.99982	1.43627	0.51749	2.77546	0.00551231	0.0290913
HOOK1	6.76281	1.43631	0.554221	2.59158	0.00955372	0.0452693
SEC61G	139.941	1.43938	0.110208	13.0606	5.53027e-39	3.21047e-36
IFITM3	14.7127	1.44593	0.461365	3.13403	0.00172424	0.0111784
KDELR3	32.1002	1.44949	0.324018	4.47348	7.69563e-06	0.000103896
CCNDBP1	24.3703	1.45065	0.316249	4.58705	4.49559e-06	6.39e-05
PHLDA1	5.24277	1.45144	0.481826	3.01238	0.00259211	0.0156405
SCRN1	6.57671	1.45598	0.543076	2.68099	0.00734046	0.0365532
NDUFAF2	12.0395	1.45642	0.237488	6.13261	8.64494e-10	2.52928e-08
ZRSR2	5.82372	1.45676	0.386345	3.77062	0.000162844	0.00151065
YAF2	3.28717	1.45733	0.479386	3.03999	0.00236588	0.0145056
YIPF2	11.3921	1.45914	0.437477	3.33534	0.00085194	0.00615786
ERP44	45.5644	1.45929	0.190955	7.6421	2.13713e-14	1.19053e-12
MTHFD1L	10.3729	1.46192	0.389841	3.75005	0.000176798	0.00161375
ATF6	9.30983	1.46386	0.389156	3.76163	0.000168807	0.00155551
ACSL1	8.15562	1.46536	0.527938	2.77564	0.0055094	0.0290899
MARVELD2	4.58841	1.46554	0.574328	2.55174	0.0107186	0.0496048
TGDS	9.81668	1.46647	0.499953	2.93322	0.00335463	0.0194702
STK38L	5.58457	1.46888	0.501136	2.9311	0.00337764	0.0195772
MIDEAS	12.4191	1.47033	0.333795	4.40489	1.05837e-05	0.000139306
RIPOR1	8.12315	1.47066	0.409034	3.59544	0.00032384	0.00269175
SPINK1	234.552	1.47258	0.179221	8.21653	2.09477e-16	1.59347e-14
JMJD1C	12.0398	1.4768	0.383855	3.84728	0.000119438	0.0011607
LATS1	4.02971	1.48343	0.479216	3.09553	0.00196462	0.0124111
RMND5A	47.5178	1.48721	0.158781	9.36643	7.50308e-21	9.0944e-19
NKAP	12.5917	1.48803	0.351255	4.23634	2.27194e-05	0.000273576
SARNP	4.24551	1.48819	0.303653	4.90095	9.53758e-07	1.56547e-05
BACH1	8.97172	1.48852	0.48372	3.07724	0.00208929	0.0130418
TOX3	3.58257	1.48945	0.54085	2.7539	0.00588903	0.0306695
IBTK	16.6557	1.49014	0.325108	4.58351	4.57229e-06	6.48231e-05
PNPLA8	11.6694	1.49098	0.383357	3.88926	0.000100551	0.000997372
DNAJC1	16.4895	1.49245	0.221096	6.75024	1.47603e-11	5.61401e-10
ENSG00000226900	3.22933	1.49251	0.57551	2.59337	0.00950403	0.0450685
AHI1	16.0016	1.49375	0.291692	5.12098	3.03955e-07	5.56914e-06
GOLGA5	13.0759	1.49578	0.369683	4.04613	5.20715e-05	0.000561985
RAB24	9.94983	1.49906	0.313514	4.78149	1.74003e-06	2.69938e-05
SLC39A7	15.9904	1.5018	0.408702	3.67456	0.000238256	0.00208569
STC2	5.22204	1.50611	0.554295	2.71717	0.00658423	0.0336534
TNFRSF12A	44.3942	1.50778	0.296196	5.09049	3.57137e-07	6.46834e-06
HPN	7.55341	1.51047	0.524577	2.87941	0.00398425	0.0224559
PLAAT3	71.4431	1.51112	0.179025	8.44083	3.15086e-17	2.77138e-15
TRIM2	6.66854	1.5237	0.59188	2.57434	0.0100432	0.0471391
FKBP11	95.6817	1.52402	0.168285	9.05615	1.35131e-19	1.50555e-17
SNHG32	55.8187	1.52522	0.171877	8.87392	7.06133e-19	7.41776e-17
PDCD4	12.3533	1.53	0.338993	4.51336	6.38087e-06	8.78664e-05
DNAJB11	167.84	1.53024	0.14486	10.5635	4.39721e-26	8.36228e-24
IRF1	4.52743	1.53244	0.54141	2.83046	0.00464805	0.025418
ACOT9	16.3938	1.54215	0.421698	3.65699	0.000255196	0.0022129
GCLM	18.4175	1.54226	0.292235	5.27748	1.30972e-07	2.58429e-06
TMEM50B	11.3128	1.54644	0.386037	4.00594	6.17721e-05	0.000652006
ZFAND5	42.0435	1.54846	0.215477	7.18621	6.66152e-13	3.0608e-11
SPCS2	48.1839	1.55128	0.121357	12.7828	2.04556e-37	1.07441e-34
BET1	20.8516	1.55367	0.280673	5.53551	3.10327e-08	7.02166e-07
GALK2	10.8506	1.55866	0.471866	3.30319	0.000955914	0.00678053
WDFY1	6.76273	1.55982	0.460147	3.38983	0.000699347	0.00517705
MED13	4.34769	1.56001	0.576733	2.70491	0.00683238	0.0345693
MAP1LC3B	81.0277	1.56405	0.156841	9.9722	2.01702e-23	3.13348e-21
GOLPH3L	6.28253	1.5671	0.586825	2.67047	0.00757451	0.0375323
FBXW7	3.30946	1.5689	0.579641	2.70667	0.00679612	0.0344174
CLK1	11.764	1.57848	0.432654	3.64837	0.000263913	0.00227765
[truncated: 390 more rows]
