# Supplementary material for: Multi-Tissue Transcriptomic-Informed In Silico Investigation of Drugs for the Treatment of Dengue Fever Disease
Source: Viruses. 2021 Aug 4;13(8):1540. doi: 10.3390/v13081540 (PMC8402662; doi:10.3390/v13081540)
Supplement: Supplementary file 1 [file viruses-13-01540-s001.zip › Supplementary data/SupplementaryTable_S4.xlsx]

## Sheet: SupplementaryTableS4
Supplementary Table S4. Differentially expressed genes between infected and control cohorts for the GSE18090 dataset (adjusted p-value<0.05).
ProbeID	SYMBOL	logFC	AveExpr	t	pvalue	padj	B		Log2FoldChange	> 0	Enriched DHF
206115_at	EGR3	-2.92416	7.4405	-5.20917	9.94396e-05	0.0378897	1.53141			< 0	Enriched Controls
227404_s_at	EGR1	-2.6278	10.1723	-5.78007	3.36282e-05	0.0309611	2.50605
207840_at	CD160	-1.75458	9.27271	-4.82441	0.000211325	0.0402519	0.847177
1552807_a_at	SIGLEC10	-1.62452	9.79793	-4.20264	0.000738932	0.0494971	-0.297011
213537_at	HLA-DPA1	-1.60648	10.1365	-5.49483	5.74969e-05	0.0327089	2.02544
219434_at	TREM1	-1.55057	8.65795	-4.53684	0.000375301	0.0429856	0.323179
210910_s_at	POMZP3	-1.45402	6.48748	-4.70652	0.000267148	0.0411387	0.633559
230802_at	ARHGAP24	-1.29631	7.35253	-4.25967	0.000657825	0.0491402	-0.190459
204099_at	SMARCD3	-1.28212	8.04722	-4.18404	0.000767543	0.0497891	-0.331833
204493_at	BID	-1.26818	8.90147	-4.66177	0.000292121	0.0411387	0.552025
239775_at	LOC101927609	-1.25784	6.00117	-5.71112	3.82452e-05	0.0309611	2.39107
204141_at	TUBB2A	-1.24618	8.50199	-4.27612	0.000636157	0.0488227	-0.159772
226279_at	PRSS23	-1.20739	7.31014	-5.23956	9.37629e-05	0.0378314	1.58456
209184_s_at	IRS2	-1.14844	9.45776	-4.18505	0.000765955	0.0497891	-0.329934
204589_at	NUAK1	-1.1278	5.89637	-4.8483	0.000201559	0.0399026	0.890252
210184_at	ITGAX	-1.07171	8.27283	-4.31764	0.000584645	0.0474878	-0.0824222
203060_s_at	PAPSS2	-1.06457	5.87095	-5.19899	0.00010142	0.0378897	1.51357
206682_at	CLEC10A	-1.06105	7.40647	-4.66681	0.000289189	0.0411387	0.56123
229872_s_at	LOC100996740	-1.04296	11.634	-4.64165	0.000304118	0.0411764	0.515287
238909_at	S100A10	-1.02508	8.79479	-4.37258	0.000522956	0.0467641	0.0196848
203501_at	CPQ	-1.01177	7.95684	-5.66653	4.15773e-05	0.0309611	2.31631
225800_at	JAZF1	-0.984046	6.27836	-5.72435	3.73106e-05	0.0309611	2.4132
210613_s_at	SYNGR1	-0.975806	8.19942	-4.4658	0.000433078	0.044619	0.192254
218394_at	ROGDI	-0.974938	6.46142	-4.94313	0.000167157	0.0398849	1.06047
209005_at	FBXL5	-0.882675	9.82976	-4.80513	0.000219562	0.0405772	0.812358
222129_at	RETREG2	-0.832084	7.41566	-5.44485	6.32323e-05	0.0327089	1.93991
230052_s_at	NFKBID	-0.825511	6.87645	-4.23762	0.000688054	0.0494117	-0.231629
201336_at	VAMP3	-0.796812	11.2406	-5.69055	3.97469e-05	0.0309611	2.35661
219801_at	ZNF34	-0.79612	6.5888	-5.38439	7.09717e-05	0.0336431	1.83592
239390_at	GTDC1	-0.792957	6.46806	-4.50477	0.000400342	0.0441207	0.264133
46665_at	SEMA4C	-0.792103	8.996	-5.39021	7.01853e-05	0.0336431	1.84596
232686_at	SIGLEC17P	-0.791081	6.90947	-6.47146	9.59425e-06	0.021506	3.61567
219229_at	SLCO3A1	-0.784636	8.93928	-4.48928	0.000413036	0.0441207	0.23559
206267_s_at	MATK	-0.783266	8.43435	-4.29237	0.000615461	0.0481252	-0.129472
205251_at	PER2	-0.775982	8.69854	-4.39312	0.000501634	0.0464236	0.0577902
226876_at	RFLNB	-0.773024	9.9698	-4.26479	0.000651001	0.0488227	-0.180905
203271_s_at	UNC119	-0.707058	9.33894	-4.51868	0.000389274	0.0438727	0.289765
224814_at	DPP7	-0.703601	9.21159	-4.61531	0.000320587	0.0412862	0.467137
204306_s_at	CD151	-0.702622	7.60443	-5.10235	0.000122371	0.0396983	1.34353
225434_at	DEDD2	-0.701161	8.97701	-4.86497	0.000195023	0.0399026	0.920255
231835_at	PRXL2B	-0.694395	7.50354	-4.73369	0.000253066	0.0409262	0.682941
228261_at	MIB2	-0.686715	6.70642	-4.20135	0.000740877	0.0494971	-0.299421
230435_at	FAM228B	-0.68157	7.2894	-4.54663	0.000367983	0.0429651	0.341176
225203_at	PPP1R16A	-0.680641	5.87123	-5.92961	2.54969e-05	0.0309611	2.75275
34210_at	CD52	-0.679627	12.7653	-4.79486	0.000224081	0.0407262	0.7938
235045_at	RBM7	-0.666908	8.49407	-4.18776	0.000761721	0.0497891	-0.324854
230489_at	CD5	-0.661077	9.05846	-4.20397	0.000736938	0.0494971	-0.294535
218309_at	CAMK2N1	-0.654648	5.92113	-5.58359	4.86021e-05	0.0327089	2.17638
231369_at	ZNF333	-0.644439	5.22435	-5.15137	0.000111237	0.0386913	1.42995
224733_at	CMTM3	-0.633564	9.42178	-5.64897	4.29716e-05	0.0309611	2.28677
219281_at	MSRA	-0.621933	9.23512	-4.60479	0.000327421	0.0415544	0.447876
204457_s_at	GAS1	-0.620553	5.16671	-4.83664	0.000206266	0.0400117	0.86924
1562698_x_at	LINC002481	-0.604903	8.86961	-4.20547	0.000734682	0.0494971	-0.291724
218029_at	RIPOR1	-0.597824	7.44935	-4.25061	0.000670073	0.0491402	-0.207363
202573_at	CSNK1G2	-0.56534	10.7693	-5.98434	2.30578e-05	0.0309611	2.84213
232884_s_at	ZNF853	-0.565318	5.18628	-5.46109	6.13056e-05	0.0327089	1.96775
244497_at	PYCARD-AS1	-0.559683	8.33185	-4.33997	0.000558724	0.0473316	-0.04089
223628_at	TMEM191A	-0.55629	6.7548	-4.40983	0.000484949	0.0463077	0.0887497
209197_at	SYT11	-0.551999	7.73587	-4.40297	0.000491731	0.046356	0.0760397
35617_at	MAPK7	-0.539027	6.74697	-4.40505	0.000489667	0.046356	0.0798895
227778_at	MROH1	-0.528375	8.43862	-4.73128	0.00025428	0.0409262	0.678575
210874_s_at	NAA80	-0.518531	7.69804	-4.27214	0.000641324	0.0488227	-0.167183
225605_at	TP53I13	-0.510428	7.2444	-4.30209	0.000603414	0.0478484	-0.111364
225312_at	COMMD6	-0.500849	9.92884	-4.58098	0.000343445	0.0422289	0.404232
203230_at	DVL1	-0.498573	8.04875	-4.75884	0.000240706	0.0408484	0.728587
55616_at	PGAP3	-0.490522	8.29351	-5.00768	0.00014725	0.0398849	1.17565
34406_at	PACS2	-0.489502	7.30809	-4.21391	0.000722134	0.0494971	-0.275934
1559977_a_at	SLC25A34	-0.488617	6.92384	-4.89664	0.000183197	0.0399026	0.977163
212968_at	RFNG	-0.48723	7.19806	-4.40943	0.000485346	0.0463077	0.0880018
203081_at	CTNNBIP1	-0.466979	7.51816	-4.68725	0.000277622	0.0411387	0.598477
228424_at	NAALADL1	-0.46514	7.28338	-4.71657	0.000261844	0.0409262	0.651847
229559_at	PPM1N	-0.464541	6.3046	-5.0259	0.000142086	0.0398849	1.20805
242123_at	PAQR7	-0.464054	5.86598	-4.2064	0.000733289	0.0494971	-0.289984
224821_at	ABHD14B	-0.462675	7.69282	-4.67185	0.000286289	0.0411387	0.570427
225789_at	AGAP3	-0.461723	8.14525	-4.34694	0.000550876	0.0473316	-0.0279371
228083_at	CACNA2D4	-0.446694	7.68395	-4.1855	0.000765256	0.0497891	-0.329097
228910_at	CD82	-0.445036	7.28666	-5.20093	0.00010104	0.0378897	1.51696
201809_s_at	ENG	-0.430192	7.55966	-4.61531	0.000320592	0.0412862	0.467122
221769_at	SPSB3	-0.415955	8.00404	-4.28445	0.00062546	0.0486312	-0.144236
1553286_at	ZNF555	-0.410554	6.39285	-4.4634	0.000435181	0.044619	0.187822
219072_at	BCL7C	-0.399963	8.13757	-4.37059	0.000525069	0.0467641	0.015994
202135_s_at	ACTR1B	-0.381475	8.23063	-4.23773	0.000687892	0.0494117	-0.231414
203979_at	CYP27A1	-0.377458	7.58412	-4.9731	0.000157589	0.0398849	1.11403
40829_at	WDTC1	-0.36348	8.22924	-4.71298	0.000263726	0.0409262	0.645317
208337_s_at	NR5A2	-0.293761	4.1736	-4.97423	0.00015724	0.0398849	1.11604
201913_s_at	COASY	0.389494	9.70377	4.26712	0.000647911	0.0488227	-0.176545
201870_at	TOMM34	0.44235	7.86037	4.18585	0.000764704	0.0497891	-0.328436
225607_at	CCDC43	0.473835	8.26184	4.47398	0.000425984	0.044298	0.207359
216396_s_at	EI24	0.476649	9.35779	4.2345	0.000692437	0.0494971	-0.237448
224839_s_at	GPT2	0.497061	7.87417	4.32839	0.000572017	0.0473316	-0.0624227
224326_s_at	PCGF6	0.538005	6.86433	4.32699	0.000573643	0.0473316	-0.0650227
220520_s_at	NUP62CL	0.538647	3.9742	4.60466	0.000327508	0.0415544	0.447632
203830_at	C17orf75	0.539654	5.2791	4.23748	0.000688246	0.0494117	-0.231885
242260_at	MATR3	0.558696	5.55366	4.8484	0.00020152	0.0399026	0.890429
228506_at	NSMCE4A	0.564558	6.272	4.3931	0.000501653	0.0464236	0.0577552
217975_at	TCEAL9	0.569503	5.68492	5.15757	0.000109904	0.0386913	1.44086
218857_s_at	ASRGL1	0.569786	8.49459	4.37929	0.000515887	0.0467641	0.0321437
201039_s_at	RAD23A	0.582715	5.93623	4.21081	0.000726712	0.0494971	-0.281726
202397_at	NUTF2	0.584052	8.51566	6.01705	2.1717e-05	0.0309611	2.89531
229711_s_at	MDM2	0.587471	8.09263	4.62038	0.000317347	0.0412862	0.476412
206121_at	AMPD1	0.593521	5.91778	5.29007	8.50591e-05	0.0351972	1.67257
215035_at	IGLV6-57	0.601141	7.1212	4.24629	0.000675999	0.0491402	-0.215431
235006_at	CDKN2AIPNL	0.621255	6.0615	4.88807	0.00018632	0.0399026	0.96179
226631_at	EEF1AKMT2	0.621968	7.01343	4.9933	0.000151461	0.0398849	1.15005
209680_s_at	KIFC1	0.62755	8.17195	4.33051	0.000569559	0.0473316	-0.0584793
205061_s_at	EXOSC9	0.630213	8.38956	4.59238	0.000335672	0.0416876	0.425143
203519_s_at	UPF2	0.641144	9.56172	4.26688	0.00064823	0.0488227	-0.176997
223339_at	ATP5IF1	0.653297	6.34495	4.57817	0.000345383	0.0422289	0.399091
212846_at	RRP1B	0.653907	10.207	4.80127	0.00022125	0.0405772	0.805382
212247_at	NUP205	0.6617	8.6264	4.24675	0.000675361	0.0491402	-0.214566
225479_at	LRRC58	0.666058	7.85606	4.94555	0.000166361	0.0398849	1.06481
214507_s_at	EXOSC2	0.670382	6.57338	4.53441	0.000377142	0.0429856	0.318707
218143_s_at	SCAMP2	0.672211	9.8269	4.87068	0.000192835	0.0399026	0.930522
209998_at	PIGO	0.701411	7.45486	5.46481	6.08737e-05	0.0327089	1.97411
218911_at	YEATS4	0.712249	6.43523	4.19968	0.000743414	0.0494971	-0.302554
217736_s_at	EIF2AK1	0.713234	10.6135	4.5541	0.000362497	0.0427661	0.354903
209739_s_at	PNPLA4	0.71643	8.4258	4.42133	0.000473797	0.0463077	0.110041
1554445_at	ZNF85	0.735143	5.52116	4.24705	0.000674946	0.0491402	-0.214003
227442_at	COX18	0.742762	8.36633	4.64755	0.000300543	0.0411387	0.526082
1552822_at	TMX3	0.743657	5.04557	4.20068	0.0007419	0.0494971	-0.300685
212771_at	FAM171A1	0.743929	7.43384	4.8429	0.000203726	0.0399026	0.88052
210115_at	RPL39L	0.744461	6.45497	4.54601	0.000368443	0.0429651	0.340035
224504_s_at	BUD13	0.744525	7.85533	4.28342	0.00062677	0.0486312	-0.146153
218653_at	SLC25A15	0.745483	7.05542	4.92281	0.00017398	0.0398849	1.02411
223700_at	MND1	0.746597	4.79887	4.44256	0.000453886	0.0454836	0.149323
212190_at	SERPINE2	0.766277	7.02749	4.30135	0.000604321	0.0478484	-0.112741
203039_s_at	NDUFS1	0.767461	8.83853	4.59284	0.000335362	0.0416876	0.425987
212300_at	TXLNA	0.76777	6.9968	4.90999	0.000178432	0.0399026	1.00113
230769_at	DENND2C	0.772815	5.62809	4.32199	0.000579503	0.0473316	-0.0743307
226001_at	KLHL5	0.776332	7.89075	4.52135	0.000387188	0.0438727	0.294677
217749_at	COPG1	0.789164	7.74358	6.4929	9.23782e-06	0.021506	3.64882
206176_at	BMP6	0.79053	6.4523	5.78482	3.33321e-05	0.0309611	2.51395
217871_s_at	MIF	0.794775	11.5234	5.12866	0.000116258	0.0396983	1.38996
208091_s_at	VOPP1	0.798413	11.5938	4.24665	0.000675496	0.0491402	-0.21475
218052_s_at	ATP13A1	0.807113	9.37361	4.69909	0.000271135	0.0411387	0.620044
202324_s_at	ACBD3	0.807636	11.0862	4.56145	0.000357182	0.0426218	0.3684
203743_s_at	TDG	0.814246	11.5365	5.07116	0.00013005	0.0398849	1.28835
204795_at	PRR3	0.815034	6.83956	4.92728	0.000172455	0.0398849	1.03211
229882_at	RPS15A	0.816132	7.83241	4.5587	0.000359161	0.0426218	0.363352
227861_at	TMEM161B	0.823896	9.02532	4.40812	0.000486628	0.0463077	0.0855866
1555960_at	HINT1	0.832791	6.92108	4.44089	0.000455427	0.0454836	0.146223
226949_at	GOLGA3	0.834081	7.89213	5.1746	0.000106332	0.0386025	1.47077
212075_s_at	CSNK2A1	0.83455	7.40782	4.18543	0.000765358	0.0497891	-0.32922
203374_s_at	TPP2	0.842988	8.08165	5.50895	5.59757e-05	0.0327089	2.04954
219010_at	INAVA	0.846636	6.03622	4.76441	0.000238055	0.0408484	0.738682
1553528_a_at	TAF5	0.849414	7.43352	4.24545	0.000677158	0.0491402	-0.217001
212847_at	FUBP1	0.850307	7.96559	4.66137	0.000292351	0.0411387	0.551305
230047_at	ARHGAP42	0.870644	4.47474	4.90339	0.000180771	0.0399026	0.98929
220214_at	ZNF215	0.874335	6.63629	6.51014	8.96135e-06	0.021506	3.67541
211150_s_at	DLAT	0.874724	7.11962	4.72728	0.000256316	0.0409262	0.671305
201774_s_at	NCAPD2	0.875324	7.45732	4.69017	0.000276005	0.0411387	0.603807
202825_at	SLC25A4	0.87707	8.41114	5.54232	5.2545e-05	0.0327089	2.10636
211633_x_at	IGHG1	0.880715	7.38295	6.71582	6.25627e-06	0.021506	3.98876
229610_at	CKAP2L	0.882912	7.70388	5.17062	0.000107155	0.0386025	1.4638
208445_s_at	BAZ1B	0.887212	8.44214	5.1109	0.00012035	0.0396983	1.35862
1568678_s_at	FGFR1OP	0.892464	7.61707	4.56504	0.000354616	0.0425835	0.374987
211375_s_at	ILF3	0.89364	10.8248	4.73762	0.00025109	0.0409262	0.690086
228859_at	ZGRF1	0.897969	5.42941	4.36497	0.000531084	0.0467641	0.00556586
204441_s_at	POLA2	0.900837	8.35307	4.63655	0.000307234	0.0412862	0.505982
220078_at	USP48	0.905522	8.21719	5.20783	9.96973e-05	0.0378897	1.52907
228331_at	SELENOH	0.905795	6.19682	5.83421	3.04108e-05	0.0309611	2.59579
212037_at	PNN	0.908402	8.46714	4.34893	0.000548653	0.0473316	-0.0242336
219296_at	ZDHHC13	0.9174	6.29566	4.30334	0.000601886	0.0478484	-0.109042
203046_s_at	TIMELESS	0.927203	7.97659	4.21173	0.00072535	0.0494971	-0.280007
209257_s_at	SMC3	0.936778	5.17047	4.2958	0.000611191	0.0479773	-0.123094
209043_at	PAPSS1	0.936786	9.25467	4.64547	0.0003018	0.0411387	0.522271
227239_at	FAM126A	0.946592	9.64929	4.32963	0.000570579	0.0473316	-0.0601173
228597_at	MIS18A	0.947673	5.45369	4.47659	0.000423743	0.0442932	0.212184
226238_at	MCEE	0.952113	7.6577	4.3164	0.000586124	0.0474878	-0.084735
225580_at	MRPL50	0.959348	6.01857	4.7141	0.000263136	0.0409262	0.647357
223180_s_at	TIMM21	0.963068	9.49243	4.2142	0.000721705	0.0494971	-0.275389
203484_at	SEC61G	0.967894	10.0281	4.50036	0.000403915	0.0441207	0.256007
223798_at	SLC41A2	0.970493	6.02615	5.35453	7.51486e-05	0.0336431	1.78436
219294_at	CENPQ	0.99186	5.2352	4.32578	0.000575058	0.0473316	-0.0672783
202763_at	CASP3	0.99322	8.98114	6.47194	9.58608e-06	0.021506	3.61642
218193_s_at	GOLT1B	0.995734	9.04075	4.51431	0.00039272	0.0438986	0.281707
229700_at	ZNF738	0.999126	7.59094	4.34626	0.000551635	0.0473316	-0.0291967
224629_at	LMAN1	1.00235	11.6068	4.27185	0.000641708	0.0488227	-0.167732
206150_at	CD27	1.00704	10.3014	4.77359	0.000233752	0.0408484	0.755303
1554020_at	BICD1	1.01994	6.19209	4.26575	0.000649721	0.0488227	-0.179101
204798_at	MYB	1.02889	7.34118	5.06843	0.000130745	0.0398849	1.28352
217858_s_at	ARMCX3	1.03391	8.61868	4.48657	0.000415301	0.0441207	0.230588
202911_at	MSH6	1.03496	9.18852	4.22711	0.00070295	0.0494971	-0.251257
1555274_a_at	SELENOI	1.0395	8.16826	4.22997	0.000698867	0.0494971	-0.245919
235071_at	WDR92	1.05427	6.97336	4.93254	0.000170677	0.0398849	1.04153
203196_at	ABCC4	1.05661	7.78131	4.19126	0.000756296	0.0497891	-0.318301
218046_s_at	MRPS16	1.06587	8.95572	4.32812	0.000572326	0.0473316	-0.0629171
203988_s_at	FUT8	1.06755	7.83333	4.29904	0.000607177	0.0478484	-0.117059
212396_s_at	EMC1	1.06985	7.63367	4.78123	0.000230227	0.0408484	0.769147
215285_s_at	PHTF1	1.07025	5.78444	4.65343	0.000297033	0.0411387	0.536804
226747_at	TXNDC16	1.07358	7.20991	4.65101	0.000298471	0.0411387	0.532395
227189_at	CPNE5	1.07414	7.61991	4.94619	0.000166153	0.0398849	1.06595
201726_at	ELAVL1	1.08674	10.3282	4.18846	0.000760645	0.0497891	-0.323557
223716_s_at	ZRANB2	1.08735	10.146	4.8934	0.00018437	0.0399026	0.971361
212836_at	POLD3	1.08763	8.32959	4.82015	0.00021312	0.0402519	0.839479
224806_at	TRIM25	1.09484	11.1026	4.456	0.000441734	0.0448104	0.174151
200825_s_at	HYOU1	1.09694	9.84386	5.57277	4.96048e-05	0.0327089	2.15806
216952_s_at	LMNB2	1.10445	7.50395	4.8529	0.000199732	0.0399026	0.89854
222777_s_at	NSD2	1.11273	6.6667	4.59664	0.000332816	0.0416876	0.432948
208799_at	PSMB5	1.11651	9.64336	5.00994	0.000146597	0.0398849	1.17968
201690_s_at	TPD52	1.11709	10.563	4.4628	0.000435706	0.044619	0.18672
209014_at	MAGED1	1.12001	10.4559	5.3438	7.67118e-05	0.0336431	1.76579
218189_s_at	NANS	1.12737	9.52347	4.32876	0.000571587	0.0473316	-0.0617342
204126_s_at	CDC45	1.13186	7.49409	4.36199	0.000534305	0.0467641	2.95338e-05
218358_at	CRELD2	1.14451	11.6283	4.39633	0.000498388	0.0464236	0.0637314
226117_at	TIFA	1.14566	10.6958	4.28155	0.000629163	0.0486312	-0.149643
204315_s_at	GTSE1	1.16376	6.88917	4.26809	0.000646634	0.0488227	-0.174738
212330_at	TFDP1	1.16414	9.61245	4.76158	0.000239401	0.0408484	0.733542
224851_at	CDK6	1.16932	7.98442	4.22009	0.000713081	0.0494971	-0.264371
209464_at	AURKB	1.16967	7.04513	4.6583	0.000294153	0.0411387	0.545696
207707_s_at	SEC13	1.16999	11.1862	4.25131	0.000669117	0.0491402	-0.206055
212397_at	RDX	1.17524	7.63457	5.28745	8.54895e-05	0.0351972	1.66802
224630_at	ERLEC1	1.17826	9.81731	4.69101	0.000275543	0.0411387	0.605335
205801_s_at	RASGRP3	1.18393	7.65145	4.30547	0.000599291	0.0478484	-0.105084
217787_s_at	GALNT2	1.18461	7.44143	4.41945	0.000475597	0.0463077	0.10657
200698_at	KDELR2	1.20327	8.33675	4.32303	0.000578277	0.0473316	-0.0723906
222578_s_at	UBA5	1.20797	8.28741	4.74995	0.000245001	0.0408484	0.712465
205632_s_at	PIP5K1B	1.21224	7.61938	4.24638	0.000675879	0.0491402	-0.215269
221122_at	PLAAT2	1.22653	7.86284	4.5368	0.000375334	0.0429856	0.323098
221264_s_at	TARDBP	1.22948	8.48981	5.4882	5.82249e-05	0.0327089	2.01413
230673_at	PKHD1L1	1.23	5.81377	4.4162	0.000478737	0.0463077	0.100549
229114_at	GAB1	1.23647	5.99566	5.09569	0.000123971	0.0396983	1.33176
212810_s_at	SLC1A4	1.24181	8.84192	4.51287	0.000393856	0.0438986	0.279067
225912_at	TP53INP1	1.24415	11.9269	4.9508	0.000164654	0.0398849	1.07418
223299_at	SEC11C	1.25414	9.95861	4.85939	0.000197186	0.0399026	0.910216
222843_at	FIGNL1	1.25856	7.65477	5.36129	7.41819e-05	0.0336431	1.79604
214973_x_at	IGHD	1.26103	8.36472	5.65053	4.28455e-05	0.0309611	2.2894
39248_at	AQP3	1.27503	12.4615	4.65312	0.000297214	0.0411387	0.536248
203517_at	MTX2	1.27837	8.02485	4.37471	0.000520706	0.0467641	0.0236322
218726_at	HJURP	1.28726	6.68535	4.56904	0.000351782	0.0424961	0.382321
211908_x_at	IGK	1.28738	7.95476	4.30174	0.000603845	0.0478484	-0.112018
225433_at	GTF2A1	1.2968	8.87947	4.38197	0.000513096	0.0467641	0.0371105
203744_at	HMGB3	1.30117	8.64927	4.50089	0.000403484	0.0441207	0.256984
201889_at	FAM3C	1.303	7.93911	4.67074	0.000286929	0.0411387	0.568389
223054_at	DNAJB11	1.30333	9.78371	4.48971	0.000412676	0.0441207	0.236386
205512_s_at	AIFM1	1.30792	8.18022	4.48629	0.000415531	0.0441207	0.230081
200670_at	XBP1	1.30815	9.13335	4.36259	0.00053366	0.0467641	0.00113553
224753_at	CDCA5	1.3135	8.45388	5.01064	0.000146398	0.0398849	1.18092
226025_at	ANKRD28	1.32658	8.43681	5.29042	8.50013e-05	0.0351972	1.67319
234863_x_at	FBXO5	1.3338	6.91024	4.34091	0.000557657	0.0473316	-0.03914
202780_at	OXCT1	1.33505	8.47282	4.39333	0.000501426	0.0464236	0.0581701
204252_at	CDK2	1.34125	7.11836	4.62513	0.000314342	0.0412862	0.4851
208689_s_at	RPN2	1.36154	9.81724	4.75341	0.00024332	0.0408484	0.718744
212311_at	SEL1L3	1.36471	10.3743	4.73922	0.000250293	0.0409262	0.692984
221677_s_at	DONSON	1.377	6.50792	4.36092	0.000535467	0.0467641	-0.00195999
212110_at	SLC39A14	1.37822	7.75023	4.36383	0.000532318	0.0467641	0.0034399
201198_s_at	PSMD1	1.38126	8.83519	4.43451	0.00046133	0.0456219	0.13444
228280_at	ZC3HAV1L	1.39243	7.10125	4.81927	0.00021349	0.0402519	0.837897
219283_at	C1GALT1C1	1.39889	8.32545	4.20404	0.000736827	0.0494971	-0.294396
231855_at	CIP2A	1.40168	5.17331	4.47877	0.000421884	0.0442932	0.216206
223413_s_at	LYAR	1.41043	8.53808	4.29995	0.000606043	0.0478484	-0.115346
201239_s_at	SPCS2	1.41123	11.2891	4.34307	0.000555212	0.0473316	-0.0351167
208925_at	CLDND1	1.41349	6.99012	4.97936	0.000155664	0.0398849	1.12519
228551_at	DENND5B	1.4175	7.89948	4.20385	0.000737113	0.0494971	-0.294752
226452_at	PDK1	1.41811	8.58384	4.77436	0.000233393	0.0408484	0.756702
235918_x_at	CEP97	1.42868	7.20516	4.88369	0.00018794	0.0399026	0.953917
209408_at	KIF2C	1.4288	8.79265	4.21392	0.000722112	0.0494971	-0.275907
217826_s_at	UBE2J1	1.43141	8.78803	4.95845	0.000162194	0.0398849	1.08786
238117_at	PPOX	1.43217	7.28598	4.42581	0.000469524	0.0462058	0.11833
204510_at	CDC7	1.44062	7.41987	4.49395	0.000409164	0.0441207	0.244202
200616_s_at	MLEC	1.47882	9.46208	6.19588	1.5693e-05	0.0243531	3.18291
216450_x_at	HSP90B1	1.4897	6.56746	4.93021	0.000171463	0.0398849	1.03735
221004_s_at	ITM2C	1.49326	9.93414	4.616	0.000320148	0.0412862	0.468389
202069_s_at	IDH3A	1.49526	8.47308	4.36806	0.000527774	0.0467641	0.0112898
222036_s_at	MCM4	1.50463	8.18439	4.21083	0.000726692	0.0494971	-0.281701
221297_at	GPRC5D	1.51991	7.45527	4.71812	0.000261038	0.0409262	0.654657
201555_at	MCM3	1.52533	9.39286	4.94213	0.000167486	0.0398849	1.05869
204641_at	NEK2	1.53884	6.93328	4.78526	0.000228396	0.0408484	0.776423
1553954_at	ALG14	1.54531	7.50878	4.75072	0.000244627	0.0408484	0.713861
202979_s_at	CREBZF	1.54858	5.98471	6.29435	1.3147e-05	0.0241116	3.33901
223243_s_at	EDEM3	1.56691	7.37713	4.61507	0.000320746	0.0412862	0.466685
201287_s_at	SDC1	1.58517	6.90645	5.50678	5.62067e-05	0.0327089	2.04584
222385_x_at	SEC61A1	1.5983	8.16886	4.35779	0.000538881	0.0468594	-0.00777899
222532_at	SRPRB	1.61543	8.10263	4.20504	0.000735325	0.0494971	-0.292525
204562_at	IRF4	1.63	8.90367	5.74209	3.60951e-05	0.0309611	2.4428
225644_at	CCDC117	1.6402	7.14592	5.35606	7.49289e-05	0.0336431	1.787
204430_s_at	SLC2A5	1.64067	7.56393	4.21745	0.000716941	0.0494971	-0.269319
204709_s_at	KIF23	1.65919	5.58485	4.93652	0.000169344	0.0398849	1.04866
200983_x_at	CD59	1.66148	8.97868	5.36408	7.37862e-05	0.0336431	1.80086
202223_at	STT3A	1.66154	8.53809	5.4488	6.27576e-05	0.0327089	1.94669
201096_s_at	ARF4	1.66952	9.076	4.36321	0.000532984	0.0467641	0.00229528
218324_s_at	SPATS2	1.67857	7.55757	6.61206	7.4943e-06	0.021506	3.83156
208116_s_at	MAN1A1	1.6803	7.27356	4.96146	0.000161236	0.0398849	1.09324
211048_s_at	PDIA4	1.71165	9.79672	4.84419	0.000203207	0.0399026	0.882841
202580_x_at	FOXM1	1.71409	7.96481	4.6142	0.000321301	0.0412862	0.465106
217227_x_at	IGLV1-44	1.7185	8.49903	6.59604	7.70716e-06	0.021506	3.80713
229721_x_at	DERL3	1.72426	9.05885	5.66936	4.13571e-05	0.0309611	2.32106
211798_x_at	IGLJ3	1.74939	9.08434	4.53728	0.00037497	0.0429856	0.323985
203418_at	CCNA2	1.75411	6.52725	4.48227	0.000418915	0.0442471	0.222664
216640_s_at	PDIA6	1.76757	10.3088	4.97476	0.000157076	0.0398849	1.11699
228323_at	KNL1	1.8117	8.03528	4.66638	0.000289439	0.0411387	0.56044
209474_s_at	ENTPD1	1.81878	6.94521	4.86792	0.000193886	0.0399026	0.925574
238029_s_at	SLC16A14	1.87933	5.96626	4.4108	0.000483997	0.0463077	0.0905484
203755_at	BUB1B	1.91702	8.86375	4.43845	0.000457677	0.0454836	0.141714
224595_at	SLC44A1	1.91933	8.89999	5.00389	0.000148348	0.0398849	1.16891
215565_at	DTNB-AS1	1.92847	8.63544	5.04986	0.000135578	0.0398849	1.2506
231647_s_at	FCRL5	1.92979	5.46651	4.36452	0.000531575	0.0467641	0.0047197
226980_at	DEPDC1B	1.95191	6.03463	4.45568	0.000442018	0.0448104	0.173563
236641_at	KIF14	1.97434	6.67847	4.68238	0.000280334	0.0411387	0.589606
205692_s_at	CD38	2.11977	11.2026	4.49044	0.000412073	0.0441207	0.237724
204836_at	GLDC	2.17643	8.99517	5.11279	0.000119908	0.0396983	1.36195
219003_s_at	MANEA	2.22784	6.99258	4.57127	0.000350204	0.0424961	0.386427
219787_s_at	ECT2	2.25063	7.76603	4.59068	0.000336824	0.0416876	0.422015
223565_at	MZB1	2.25237	10.1354	4.80684	0.000218817	0.0405772	0.815452
216491_x_at	IGHM	2.36033	7.94139	6.66137	6.8768e-06	0.021506	3.90649
212097_at	CAV1	2.49021	7.07092	4.2188	0.00071497	0.0494971	-0.266796
209642_at	BUB1	2.52817	6.92213	6.2378	1.45514e-05	0.0243531	3.24957
1569040_s_at	ANKRD36BP2	2.56793	7.82957	5.66136	4.1983e-05	0.0309611	2.30761
226099_at	ELL2	2.57505	8.05575	4.44531	0.00045137	0.0454836	0.154409
201291_s_at	TOP2A	2.60593	6.07003	6.92139	4.39386e-06	0.021506	4.29489
228377_at	KLHL14	2.72239	9.27767	6.35248	1.18499e-05	0.023906	3.43039
