# Supplementary material for: Multi-Tissue Transcriptomic-Informed In Silico Investigation of Drugs for the Treatment of Dengue Fever Disease
Source: Viruses. 2021 Aug 4;13(8):1540. doi: 10.3390/v13081540 (PMC8402662; doi:10.3390/v13081540)
Supplement: Supplementary file 1 [file viruses-13-01540-s001.zip › Supplementary data/SupplementaryTable_S5.xlsx]

## Sheet: SupplementaryTableS5
Supplementary Table S5. Differentially expressed genes between infected and control cohorts for the GSE51808 dataset (adjusted p-value<0.05).
ProbeID	SYMBOL	logFC	AveExpr	t	pvalue	padj	B		Log2FoldChange	> 0	Enriched DHF
216491_x_at	IGHM	5.46431	7.9843	17.8331	1.1456e-13	1.42662e-11	21.5191			< 0	Enriched Controls
223565_at	MZB1	5.3828	9.70707	20.5673	7.79868e-15	2.34822e-12	24.1907
205692_s_at	CD38	5.27201	9.41129	25.2582	1.53773e-16	3.10221e-13	28.0187
212097_at	CAV1	5.16232	7.0217	16.1831	6.96697e-13	5.12962e-11	19.7065
202095_s_at	BIRC5	5.13408	6.43515	21.3623	3.79469e-15	1.44679e-12	24.9004
211908_x_at	IGK	5.04705	7.65179	18.2583	7.36927e-14	1.04695e-11	21.96
209773_s_at	RRM2	5.02454	9.42606	17.9695	9.93427e-14	1.30139e-11	21.6616
218542_at	CEP55	4.99194	6.30915	27.5293	2.92229e-17	1.47386e-13	29.6029
219493_at	SHCBP1	4.95297	7.56909	22.8343	1.06483e-15	6.92965e-13	26.1449
203764_at	DLGAP5	4.92322	7.15137	21.5455	3.2256e-15	1.32803e-12	25.0601
209642_at	BUB1	4.84277	6.84924	20.7171	6.79558e-15	2.10914e-12	24.3266
214973_x_at	IGHD	4.84087	8.04866	15.2256	2.14006e-12	1.22652e-10	18.5739
219148_at	PBK	4.84067	5.9132	24.1373	3.67823e-16	3.53715e-13	27.1776
224342_x_at	BMS1P20	4.81001	8.74039	14.8896	3.21904e-12	1.67373e-10	18.161
226661_at	CDCA2	4.77345	5.77517	25.3137	1.47405e-16	3.10221e-13	28.0593
216430_x_at	IGLV1-44	4.73335	7.26882	13.0847	3.32109e-11	1.05678e-09	15.7916
220651_s_at	MCM10	4.64996	5.21987	24.0062	4.08331e-16	3.53715e-13	27.0765
210559_s_at	CDK1	4.62113	6.89361	25.8196	1.00707e-16	2.53957e-13	28.4247
202589_at	TYMS	4.59941	9.18133	21.2068	4.3604e-15	1.5994e-12	24.7638
212021_s_at	MKI67	4.55368	6.65747	18.3946	6.40947e-14	9.50769e-12	22.0993
215565_at	DTNB-AS1	4.54279	7.46367	17.1095	2.48119e-13	2.478e-11	20.7447
1555758_a_at	CDKN3	4.53605	7.38034	23.9751	4.1862e-16	3.53715e-13	27.0524
209891_at	SPC25	4.53505	6.03886	16.9113	3.0815e-13	2.89145e-11	20.5271
201287_s_at	SDC1	4.51044	6.36434	29.3776	8.30699e-18	8.37926e-14	30.7862
204026_s_at	ZWINT	4.50549	8.34847	21.3605	3.80093e-15	1.44679e-12	24.8988
211798_x_at	IGLJ3	4.49129	9.51759	18.0542	9.09696e-14	1.20738e-11	21.7496
204430_s_at	SLC2A5	4.47973	6.87123	22.2415	1.75981e-15	1.01435e-12	25.6542
218663_at	NCAPG	4.46741	6.23356	24.1185	3.73374e-16	3.53715e-13	27.1631
204822_at	TTK	4.4575	5.90427	21.764	2.66168e-15	1.27849e-12	25.2488
201292_at	TOP2A	4.45599	7.60441	18.6673	4.86209e-14	7.80033e-12	22.3749
202411_at	IFI27	4.44359	10.0692	9.07519	1.71231e-08	1.83648e-07	9.40707
1554408_a_at	TK1	4.43548	7.41566	19.8106	1.58576e-14	3.75018e-12	23.4886
206641_at	TNFRSF17	4.42232	9.70665	13.8904	1.1361e-11	4.56565e-10	16.8823
207165_at	HMMR	4.41042	6.88435	21.4371	3.55045e-15	1.40445e-12	24.9658
219918_s_at	ASPM	4.37974	6.8113	17.3986	1.8158e-13	2.00175e-11	21.0578
203560_at	GGH	4.33699	8.09539	18.2032	7.79872e-14	1.09258e-11	21.9035
209408_at	KIF2C	4.32413	6.50475	22.8586	1.04332e-15	6.92965e-13	26.1648
204836_at	GLDC	4.31639	7.29938	12.1581	1.21984e-10	2.9812e-09	14.4657
202870_s_at	CDC20	4.30159	7.23625	15.9766	8.83093e-13	5.96195e-11	19.4676
238029_s_at	SLC16A14	4.29273	5.72737	13.0603	3.43332e-11	1.07796e-09	15.7578
222680_s_at	DTL	4.27969	6.35843	23.9177	4.38331e-16	3.53715e-13	27.0078
204409_s_at	EIF1AY	4.26708	6.74163	2.9864	0.00734855	0.0183568	-3.68853
203755_at	BUB1B	4.26199	7.10699	24.9562	1.93794e-16	3.20914e-13	27.7962
202705_at	CCNB2	4.25857	7.92965	17.7701	1.224e-13	1.49655e-11	21.4528
221521_s_at	GINS2	4.22731	7.46237	23.9321	4.33275e-16	3.53715e-13	27.019
228868_x_at	CDT1	4.21116	7.02801	19.2876	2.62786e-14	5.14704e-12	22.9873
204444_at	KIF11	4.20659	7.01594	21.1429	4.6176e-15	1.66349e-12	24.7073
219990_at	E2F8	4.19958	5.80152	19.5234	2.08943e-14	4.34558e-12	23.215
202503_s_at	PCLAF	4.17736	9.68683	18.8659	3.98479e-14	6.99037e-12	22.5731
205394_at	CHEK1	4.13093	6.20456	21.2166	4.32205e-15	1.5994e-12	24.7724
216560_x_at	IGLC1	4.12917	8.78076	11.568	2.90976e-10	6.00221e-09	13.5781
214710_s_at	CCNB1	4.11602	7.10409	17.5054	1.61991e-13	1.87607e-11	21.1722
228033_at	E2F7	4.11003	5.23614	21.7205	2.76516e-15	1.29731e-12	25.2113
203418_at	CCNA2	4.10724	6.72529	19.9948	1.33114e-14	3.39929e-12	23.662
1569040_s_at	ANKRD36BP2	4.09749	7.04508	14.0828	8.86056e-12	3.69324e-10	17.1347
225655_at	UHRF1	4.08354	7.72864	20.8775	5.87033e-15	1.94144e-12	24.4709
204825_at	MELK	4.07374	6.76381	17.9208	1.0452e-13	1.33455e-11	21.6108
203967_at	CDC6	4.05886	5.218	17.5011	1.6274e-13	1.87607e-11	21.1676
218726_at	HJURP	4.05586	6.10873	24.5736	2.6078e-16	3.20914e-13	27.51
218755_at	KIF20A	4.02808	6.89888	24.4592	2.85232e-16	3.20914e-13	27.4234
222385_x_at	SEC61A1	4.02314	7.42551	20.4658	8.56545e-15	2.46856e-12	24.098
221004_s_at	ITM2C	4.00043	9.73932	23.2974	7.25192e-16	5.04484e-13	26.519
228551_at	DENND5B	3.96158	7.85749	21.5929	3.09331e-15	1.32467e-12	25.1013
219306_at	KIF15	3.94704	5.89365	21.484	3.40589e-15	1.37421e-12	25.0067
228377_at	KLHL14	3.93858	8.8494	19.7347	1.70502e-14	3.8269e-12	23.4167
211633_x_at	IGHG1	3.93488	8.33412	16.5229	4.74285e-13	3.88072e-11	20.0936
222608_s_at	ANLN	3.92076	5.76239	20.9448	5.52201e-15	1.85668e-12	24.5312
210052_s_at	TPX2	3.88999	6.95997	20.8133	6.22373e-15	2.02512e-12	24.4133
206700_s_at	KDM5D	3.87683	6.39761	3.27849	0.00379254	0.0101379	-3.04867
219003_s_at	MANEA	3.8763	7.5683	18.5188	5.64872e-14	8.72296e-12	22.2254
209464_at	AURKB	3.86323	5.87863	25.9587	9.08014e-17	2.53957e-13	28.5238
218355_at	KIF4A	3.86227	5.9579	23.8596	4.59256e-16	3.56347e-13	26.9626
222039_at	KIF18B	3.84132	6.8436	18.4876	5.83051e-14	8.84396e-12	22.1938
231202_at	ALDH1L2	3.8408	4.91647	15.5866	1.39205e-12	8.64102e-11	19.0084
226099_at	ELL2	3.82971	9.05185	19.6605	1.83082e-14	3.98946e-12	23.3461
206102_at	GINS1	3.82228	7.06718	18.6769	4.81508e-14	7.80033e-12	22.3846
209457_at	DUSP5	3.81671	8.95581	17.9457	1.01835e-13	1.31028e-11	21.6368
201387_s_at	UCHL1	3.81098	5.87812	16.7422	3.71397e-13	3.21034e-11	20.3395
224753_at	CDCA5	3.80101	6.49179	18.1051	8.62946e-14	1.16122e-11	21.8023
204318_s_at	GTSE1	3.7979	6.07267	16.8791	3.19248e-13	2.97263e-11	20.4916
204033_at	TRIP13	3.77463	6.54387	21.8707	2.42478e-15	1.22294e-12	25.3402
204146_at	RAD51AP1	3.75516	6.72043	20.7541	6.56925e-15	2.10362e-12	24.36
229721_x_at	DERL3	3.75134	6.93368	24.5946	2.5655e-16	3.20914e-13	27.5258
209541_at	IGF1	3.74769	5.48406	11.6822	2.45275e-10	5.21961e-09	13.7526
201909_at	RPS4Y1	3.73842	7.92208	2.62213	0.0164069	0.0373961	-4.45314
213599_at	OIP5	3.72869	6.27024	16.1799	6.99269e-13	5.12984e-11	19.7028
209062_x_at	NCOA3	3.71899	8.01928	15.0889	2.52454e-12	1.37649e-10	18.4069
205024_s_at	RAD51	3.70422	6.76332	21.694	2.83011e-15	1.29761e-12	25.1886
38158_at	ESPL1	3.70318	6.73449	19.9093	1.44359e-14	3.54379e-12	23.5816
210534_s_at	B9D1	3.69138	5.8538	20.9465	5.5135e-15	1.85668e-12	24.5327
230673_at	PKHD1L1	3.68165	6.54366	18.294	7.10421e-14	1.02372e-11	21.9966
212311_at	SEL1L3	3.65741	9.46729	24.34	3.13278e-16	3.32636e-13	27.3328
216483_s_at	MYDGF	3.6432	9.83564	19.7014	1.76037e-14	3.9026e-12	23.385
212902_at	SEC24A	3.63938	8.43132	24.6859	2.38915e-16	3.20914e-13	27.5945
222037_at	MCM4	3.6296	6.22333	18.8305	4.12812e-14	7.118e-12	22.5379
200951_s_at	CCND2	3.62638	7.40889	17.0922	2.52838e-13	2.50037e-11	20.7258
200770_s_at	LAMC1	3.62626	6.88122	14.8378	3.43043e-12	1.74321e-10	18.0966
205909_at	POLE2	3.61714	5.94735	21.6599	2.91625e-15	1.30739e-12	25.1591
202580_x_at	FOXM1	3.60671	6.19023	20.1959	1.10152e-14	2.96569e-12	23.8494
236641_at	KIF14	3.58163	5.51817	18.6877	4.76333e-14	7.80033e-12	22.3953
218039_at	NUSAP1	3.57591	8.47936	22.1326	1.93247e-15	1.05367e-12	25.5625
204641_at	NEK2	3.5707	6.19329	15.1443	2.36064e-12	1.32112e-10	18.4747
223381_at	NUF2	3.56937	6.6308	16.6217	4.24631e-13	3.53988e-11	20.2049
238117_at	PPOX	3.55816	6.0477	15.417	1.70208e-12	1.01591e-10	18.8054
230128_at	CKAP2	3.55342	6.31202	13.1264	3.13743e-11	1.01315e-09	15.8495
222594_s_at	SPATS2	3.52791	6.37275	15.4498	1.63682e-12	9.97618e-11	18.8449
207828_s_at	CENPF	3.5056	6.84368	19.6558	1.8391e-14	3.98946e-12	23.3416
218883_s_at	CENPU	3.49854	8.17918	19.1224	3.09026e-14	5.7725e-12	22.8261
232278_s_at	DEPDC1	3.49402	4.83049	17.8196	1.16197e-13	1.43814e-11	21.5049
216449_x_at	HSP90B1	3.48263	9.34788	19.79	1.61726e-14	3.75018e-12	23.4691
204887_s_at	PLK4	3.47461	6.54129	15.7105	1.20342e-12	7.62127e-11	19.1554
226980_at	DEPDC1B	3.46331	5.67949	16.8714	3.21995e-13	2.97263e-11	20.483
205903_s_at	KCNN3	3.45931	5.26672	16.1214	7.4765e-13	5.29231e-11	19.6354
228323_at	KNL1	3.44615	6.65426	16.4968	4.88383e-13	3.93128e-11	20.0642
205046_at	CENPE	3.43653	6.6068	16.1525	7.21441e-13	5.21662e-11	19.6714
223307_at	CDCA3	3.43446	6.60527	18.9887	3.52658e-14	6.35226e-12	22.6947
244033_at	CEP128	3.41327	7.78015	18.1043	8.6371e-14	1.16122e-11	21.8015
202558_s_at	HSPA13	3.4062	8.44953	16.5076	4.82494e-13	3.92493e-11	20.0764
219118_at	FKBP11	3.40249	9.61829	19.9169	1.43311e-14	3.54379e-12	23.5889
221297_at	GPRC5D	3.39039	6.40829	10.6265	1.2513e-09	1.95688e-08	12.0865
203362_s_at	MAD2L1	3.38031	7.75892	19.084	3.20946e-14	5.94015e-12	22.7885
224404_s_at	FCRL5	3.36969	7.45709	10.8044	9.43157e-10	1.55045e-08	12.3758
212949_at	NCAPH	3.36493	5.97756	28.7384	1.27225e-17	8.55548e-14	30.3869
227928_at	PARPBP	3.35777	5.08454	18.5747	5.33789e-14	8.47926e-12	22.2818
214768_x_at	IGKC	3.34704	9.0317	10.0733	3.08106e-09	4.22608e-08	11.1641
1568596_a_at	TROAP	3.33748	6.67631	14.896	3.19372e-12	1.66486e-10	18.1689
201710_at	MYBL2	3.3355	7.30152	18.1803	7.98511e-14	1.11098e-11	21.8799
221122_at	PLAAT2	3.33267	8.05181	10.9249	7.8035e-10	1.32738e-08	12.5696
217640_x_at	SKA1	3.32894	5.45992	19.4166	2.3174e-14	4.72421e-12	23.1121
203554_x_at	PTTG1	3.32282	9.67954	20.4674	8.55307e-15	2.46856e-12	24.0995
202954_at	UBE2C	3.30982	8.42752	18.1354	8.36313e-14	1.14774e-11	21.8337
205339_at	STIL	3.30282	6.20829	18.3029	7.03972e-14	1.02172e-11	22.0057
203145_at	SPAG5	3.30113	6.7058	26.2056	7.56605e-17	2.53957e-13	28.6982
202177_at	GAS6	3.29846	5.84163	14.3841	6.0369e-12	2.73682e-10	17.5239
223299_at	SEC11C	3.29824	10.145	19.7334	1.70725e-14	3.8269e-12	23.4154
204092_s_at	AURKA	3.28957	6.81828	16.8467	3.30864e-13	2.99321e-11	20.4557
215035_at	IGLV6-57	3.28582	7.33718	9.96626	3.68262e-09	4.8877e-08	10.9815
204768_s_at	FEN1	3.27143	7.7821	22.2688	1.71904e-15	1.01435e-12	25.6771
205000_at	DDX3Y	3.26817	6.71416	2.55559	0.0189359	0.0423752	-4.58785
230448_at	SLC38A10	3.2665	7.11793	18.7372	4.53224e-14	7.68348e-12	22.4449
203744_at	HMGB3	3.26231	6.53555	20.0555	1.257e-14	3.29053e-12	23.7187
210055_at	TSHR	3.26142	4.76257	10.5755	1.35785e-09	2.09268e-08	12.0029
214845_s_at	CALU	3.26008	6.49584	17.422	1.77087e-13	1.97378e-11	21.0829
218009_s_at	PRC1	3.21955	7.26191	17.0853	2.54739e-13	2.50688e-11	20.7182
209031_at	CADM1	3.2025	6.86935	11.9679	1.60845e-10	3.74697e-09	14.1835
223229_at	UBE2T	3.20206	7.33426	19.0542	3.30532e-14	6.06195e-12	22.7592
222753_s_at	SPCS3	3.20146	10.0575	25.0966	1.73979e-16	3.19077e-13	27.9
213248_at	LOC730101	3.20046	5.17865	10.897	8.15183e-10	1.37389e-08	12.525
212338_at	MYO1D	3.19615	6.26877	14.3341	6.43135e-12	2.87049e-10	17.4597
201923_at	PRDX4	3.19067	10.2156	30.9872	2.95043e-18	5.9522e-14	31.748
223556_at	HELLS	3.18164	6.10893	19.367	2.43184e-14	4.90599e-12	23.0643
218741_at	CENPM	3.17445	6.32315	24.4543	2.86332e-16	3.20914e-13	27.4197
235117_at	CHAC2	3.16024	8.52155	13.55	1.77618e-11	6.41013e-10	16.4283
226936_at	CENPW	3.16006	7.87699	18.3163	6.94336e-14	1.01504e-11	22.0195
209610_s_at	SLC1A4	3.15748	8.25188	21.811	2.5545e-15	1.25694e-12	25.2891
228069_at	MTFR2	3.1489	6.95625	19.8988	1.45799e-14	3.54379e-12	23.5718
210821_x_at	CENPA	3.14644	5.76867	20.3198	9.80977e-15	2.74864e-12	23.964
205085_at	ORC1	3.13851	5.4625	18.9892	3.52502e-14	6.35226e-12	22.6952
219551_at	EAF2	3.12749	9.81619	19.8498	1.52757e-14	3.66871e-12	23.5256
1555274_a_at	SELENOI	3.11284	6.67089	21.1085	4.76274e-15	1.68568e-12	24.6769
211048_s_at	PDIA4	3.10881	10.4922	19.7544	1.6733e-14	3.8269e-12	23.4353
203642_s_at	COBLL1	3.10873	7.87343	17.4885	1.64938e-13	1.88817e-11	21.1541
202107_s_at	MCM2	3.10596	7.79349	22.019	2.13176e-15	1.13174e-12	25.4664
218681_s_at	SDF2L1	3.09816	8.74338	17.1118	2.47507e-13	2.478e-11	20.7471
1553954_at	ALG14	3.08009	7.49565	18.0394	9.23746e-14	1.21802e-11	21.7343
202345_s_at	FABP5	3.06031	9.32727	22.6617	1.231e-15	7.52552e-13	26.0034
213007_at	FANCI	3.05701	7.65257	17.3123	1.99235e-13	2.15487e-11	20.9648
204126_s_at	CDC45	3.05137	6.29044	16.6534	4.09905e-13	3.45568e-11	20.2404
223666_at	SNX5	3.04862	8.40367	16.1284	7.41626e-13	5.26815e-11	19.6436
219000_s_at	DSCC1	3.04165	6.21691	16.4954	4.89156e-13	3.93128e-11	20.0626
201830_s_at	NET1	3.01772	7.48938	18.0982	8.69156e-14	1.16122e-11	21.7952
236694_at	TXLNGY	3.0097	6.3623	3.33603	0.00332471	0.00900909	-2.92042
223274_at	TCF19	2.99503	6.72387	16.0795	7.84387e-13	5.53295e-11	19.5871
204709_s_at	KIF23	2.98411	6.3739	11.3778	3.87877e-10	7.51932e-09	13.2844
223062_s_at	PSAT1	2.98231	8.06743	19.1813	2.91634e-14	5.60326e-12	22.8837
202368_s_at	TRAM2	2.98201	7.37143	9.03248	1.84768e-08	1.95669e-07	9.32911
208941_s_at	SEPHS1	2.97796	8.02744	15.3916	1.75435e-12	1.04402e-10	18.7748
230047_at	ARHGAP42	2.96763	5.74005	16.1908	6.90599e-13	5.12211e-11	19.7154
218051_s_at	NT5DC2	2.96217	5.55997	17.2628	2.10154e-13	2.20815e-11	20.9113
208103_s_at	ANP32E	2.94742	8.27344	17.5918	1.4777e-13	1.7278e-11	21.2642
204695_at	CDC25A	2.93102	6.67635	16.3207	5.95705e-13	4.62221e-11	19.8642
218073_s_at	NDC1	2.92811	7.12496	17.4844	1.65662e-13	1.88817e-11	21.1498
218350_s_at	GMNN	2.92353	8.75787	24.5411	2.67491e-16	3.20914e-13	27.4855
205034_at	CCNE2	2.91862	6.19859	13.0367	3.54578e-11	1.1022e-09	15.725
223700_at	MND1	2.91019	5.63935	16.7467	3.69539e-13	3.21034e-11	20.3446
201014_s_at	PAICS	2.9039	7.34511	19.3109	2.56871e-14	5.08051e-12	23.0099
217787_s_at	GALNT2	2.89237	7.46192	20.0427	1.27224e-14	3.29053e-12	23.7068
206530_at	RAB30	2.88905	5.54206	14.8464	3.3944e-12	1.73364e-10	18.1073
204240_s_at	SMC2	2.88817	7.38534	16.8048	3.46514e-13	3.06322e-11	20.4092
209644_x_at	CDKN2A	2.87875	5.41449	12.2739	1.03249e-10	2.60043e-09	14.6358
243840_at	CLSPN	2.87022	5.17189	20.7288	6.72341e-15	2.10914e-12	24.3371
203510_at	MET	2.86681	5.51321	8.85024	2.56285e-08	2.57356e-07	8.99385
209340_at	UAP1	2.86581	9.85423	20.2094	1.08768e-14	2.96569e-12	23.8619
212333_at	FAM98A	2.85064	8.61831	9.27331	1.2067e-08	1.35119e-07	9.76565
222532_at	SRPRB	2.83016	7.51369	16.1398	7.32014e-13	5.26815e-11	19.6567
223325_at	TXNDC11	2.82641	8.77207	21.8996	2.36453e-15	1.22294e-12	25.3649
1554482_a_at	SAR1B	2.81682	8.33367	15.5838	1.39665e-12	8.64298e-11	19.0051
218774_at	DCPS	2.81389	8.35711	19.7919	1.61435e-14	3.75018e-12	23.4708
203358_s_at	EZH2	2.80919	7.69175	19.1433	3.02729e-14	5.70772e-12	22.8466
218782_s_at	ATAD2	2.80628	7.3746	17.8488	1.12692e-13	1.41208e-11	21.5355
243198_at	TEX9	2.79672	5.8113	14.9878	2.85471e-12	1.52357e-10	18.2825
229097_at	DIAPH3	2.77672	6.05388	14.151	8.11849e-12	3.46263e-10	17.2234
223209_s_at	SELENOS	2.7751	9.65942	15.7882	1.09894e-12	7.10576e-11	19.2471
222435_s_at	UBE2J1	2.77167	10.3939	13.0598	3.43577e-11	1.07796e-09	15.7571
202533_s_at	DHFR	2.76282	7.27029	14.7248	3.94337e-12	1.95945e-10	17.9555
221520_s_at	CDCA8	2.76214	6.72567	17.6601	1.37454e-13	1.63118e-11	21.3367
234863_x_at	FBXO5	2.76006	7.44198	15.2462	2.08769e-12	1.20334e-10	18.599
205267_at	POU2AF1	2.7567	11.3562	20.6652	7.12716e-15	2.17854e-12	24.2795
234306_s_at	SLAMF7	2.74115	6.54231	13.806	1.26815e-11	4.9729e-10	16.7706
201577_at	NME1	2.74102	9.69843	16.6471	4.12817e-13	3.45568e-11	20.2332
225442_at	DDR2	2.7354	5.25846	13.0112	3.67189e-11	1.13267e-09	15.6894
201397_at	PHGDH	2.73182	5.93771	16.6933	3.92125e-13	3.33841e-11	20.285
219010_at	INAVA	2.7246	5.17461	14.1141	8.51235e-12	3.57767e-10	17.1754
202655_at	MANF	2.72381	9.9434	18.7049	4.68145e-14	7.80033e-12	22.4126
209324_s_at	RGS16	2.71336	5.07589	12.4466	8.06884e-11	2.16176e-09	14.8872
224630_at	ERLEC1	2.70658	9.83053	22.6913	1.20066e-15	7.52552e-13	26.0278
228559_at	CENPN	2.7025	6.77278	21.0211	5.15371e-15	1.7926e-12	24.5992
1552365_at	SCIN	2.70175	4.44668	16.65	4.11449e-13	3.45568e-11	20.2366
1554572_a_at	SUV39H2	2.70145	6.92848	17.1811	2.29555e-13	2.3749e-11	20.8227
222411_s_at	SSR3	2.69902	11.3258	26.5414	5.91846e-17	2.38798e-13	28.9325
221331_x_at	CTLA4	2.69375	6.33355	14.4535	5.53169e-12	2.55369e-10	17.6125
201204_s_at	RRBP1	2.68936	8.75593	14.4651	5.45204e-12	2.54017e-10	17.6272
202953_at	C1QB	2.68556	5.93597	6.35249	3.52193e-06	1.89774e-05	3.95734
204687_at	PARM1	2.66673	6.31582	12.3682	9.02199e-11	2.3607e-09	14.7734
220565_at	CCR10	2.66201	5.96054	13.3667	2.26791e-11	7.90203e-10	16.1798
214264_s_at	EFCAB11	2.65949	6.37905	13.6346	1.58822e-11	5.90068e-10	16.542
219258_at	TIPIN	2.65356	6.81178	18.4512	6.05054e-14	9.10922e-12	22.1568
203032_s_at	FH	2.65197	5.70915	14.314	6.59713e-12	2.93151e-10	17.4339
209053_s_at	NSD2	2.64281	7.66662	18.4903	5.81504e-14	8.84396e-12	22.1964
216640_s_at	PDIA6	2.6408	10.3127	23.3034	7.21595e-16	5.04484e-13	26.5239
214155_s_at	LARP4	2.63808	6.52669	14.7434	3.85401e-12	1.9293e-10	17.9787
217744_s_at	PERP	2.60163	5.93746	9.11558	1.59377e-08	1.72124e-07	9.48058
201714_at	TUBG1	2.60098	6.78213	16.8385	3.33877e-13	3.00698e-11	20.4466
204603_at	EXO1	2.60039	5.78847	10.9203	7.86006e-10	1.33588e-08	12.5622
222578_s_at	UBA5	2.59416	8.05234	14.5921	4.65041e-12	2.23472e-10	17.7884
224596_at	SLC44A1	2.58867	10.0594	18.8476	4.05807e-14	7.05755e-12	22.555
210046_s_at	IDH2	2.58573	9.70619	19.9645	1.36988e-14	3.45449e-12	23.6336
227212_s_at	PHF19	2.58508	8.09274	17.1317	2.4219e-13	2.4431e-11	20.7689
225687_at	FAM83D	2.57674	5.71187	10.8829	8.33462e-10	1.39775e-08	12.5023
201476_s_at	RRM1	2.56245	6.31735	15.0215	2.73989e-12	1.46617e-10	18.324
223054_at	DNAJB11	2.5546	10.266	17.0291	2.70833e-13	2.63951e-11	20.6567
234994_at	TMEM200A	2.54495	6.33954	11.4648	3.39949e-10	6.75677e-09	13.4192
202908_at	WFS1	2.53524	6.1134	14.1856	7.76787e-12	3.32716e-10	17.2682
231887_s_at	PALD1	2.53431	5.0831	16.8246	3.39027e-13	3.03236e-11	20.4312
217921_at	MAN1A2	2.53341	6.56053	16.2008	6.82715e-13	5.08232e-11	19.727
1559942_at	MDFIC	2.52722	6.65199	14.4588	5.49491e-12	2.54865e-10	17.6193
204562_at	IRF4	2.52343	9.25742	12.5694	6.78351e-11	1.86699e-09	15.0641
201663_s_at	SMC4	2.51368	9.10781	14.0665	9.04799e-12	3.75585e-10	17.1134
216548_x_at	HMGB3P1	2.50722	6.01203	11.2371	4.80848e-10	8.87524e-09	13.0647
219911_s_at	SLCO4A1	2.50491	5.62661	16.7573	3.65208e-13	3.18949e-11	20.3564
224799_at	NDFIP2	2.50338	6.12085	13.0127	3.66459e-11	1.13267e-09	15.6914
217496_s_at	IDE	2.50313	7.38106	21.5869	3.10989e-15	1.32467e-12	25.096
1555225_at	C1orf43	2.50219	5.6742	12.5629	6.84548e-11	1.87637e-09	15.0549
213129_s_at	GCSH	2.50171	7.87001	15.8333	1.04273e-12	6.80779e-11	19.3
201889_at	FAM3C	2.50165	9.36551	11.6211	2.68725e-10	5.5947e-09	13.6594
210385_s_at	ERAP1	2.4949	7.48372	11.6629	2.52451e-10	5.34412e-09	13.7232
224461_s_at	AIFM2	2.49397	6.04699	16.0579	8.04167e-13	5.63308e-11	19.562
207746_at	POLQ	2.48701	4.76384	7.72283	2.13339e-07	1.60056e-06	6.82302
204170_s_at	CKS2	2.48591	9.701	17.035	2.69098e-13	2.63533e-11	20.6632
214209_s_at	ABCB9	2.48532	5.85424	15.0508	2.64391e-12	1.42998e-10	18.3601
204173_at	MYL6B	2.47965	7.74474	20.1949	1.10254e-14	2.96569e-12	23.8485
208511_at	PTTG3P	2.47896	5.73757	13.2846	2.53265e-11	8.58716e-10	16.0675
221530_s_at	BHLHE41	2.47394	6.78338	11.1138	5.81449e-10	1.03899e-08	12.8705
202825_at	SLC25A4	2.46959	7.05403	15.8357	1.03981e-12	6.80779e-11	19.3029
200783_s_at	STMN1	2.46928	7.67216	18.3665	6.59626e-14	9.71335e-12	22.0707
235609_at	BRIP1	2.45601	5.8747	9.45196	8.83763e-09	1.03838e-07	10.0848
221258_s_at	KIF18A	2.45534	5.41131	14.304	6.68102e-12	2.95576e-10	17.4211
207865_s_at	BMP8B	2.45074	4.74471	13.25	2.65372e-11	8.85335e-10	16.0199
202223_at	STT3A	2.45023	9.02926	15.8119	1.06898e-12	6.93426e-11	19.275
200700_s_at	KDELR2	2.44751	10.9107	20.3859	9.22449e-15	2.62105e-12	24.0248
218826_at	SLC35F2	2.44401	7.29763	15.4346	1.66675e-12	1.0065e-10	18.8266
201897_s_at	CKS1B	2.44296	8.72076	17.5893	1.48166e-13	1.7278e-11	21.2616
218349_s_at	ZWILCH	2.44166	6.01458	15.0901	2.52073e-12	1.37649e-10	18.4084
213502_x_at	GUSBP11	2.44165	10.0786	15.0861	2.5331e-12	1.37744e-10	18.4034
222245_s_at	FER1L4	2.43479	4.82642	10.5138	1.49924e-09	2.27754e-08	11.9015
215946_x_at	IGLL3P	2.42463	8.84863	17.215	2.21289e-13	2.30118e-11	20.8595
229610_at	CKAP2L	2.42292	5.5292	11.5625	2.93386e-10	6.04573e-09	13.5697
224428_s_at	CDCA7	2.42222	8.09963	10.5658	1.37917e-09	2.12229e-08	11.987
218719_s_at	GINS3	2.4179	5.66739	13.2815	2.5431e-11	8.60814e-10	16.0633
207681_at	CXCR3	2.40386	7.83146	11.3806	3.86198e-10	7.49871e-09	13.2888
200670_at	XBP1	2.40156	11.4164	18.7146	4.636e-14	7.79389e-12	22.4223
209014_at	MAGED1	2.40072	9.45726	19.6036	1.93374e-14	4.13153e-12	23.2918
202236_s_at	SLC16A1	2.39906	7.3911	15.108	2.4666e-12	1.35959e-10	18.4303
227165_at	SKA3	2.38534	6.17935	11.8317	1.96509e-10	4.36606e-09	13.979
201212_at	LGMN	2.38243	6.99193	12.541	7.06077e-11	1.93014e-09	15.0233
201202_at	PCNA	2.3774	10.4181	21.5717	3.15179e-15	1.32467e-12	25.0829
218358_at	CRELD2	2.37432	10.1544	16.1334	7.37427e-13	5.26815e-11	19.6493
207855_s_at	CLCC1	2.372	5.95849	9.76897	5.13338e-09	6.49692e-08	10.6413
219402_s_at	DERL1	2.36975	10.4782	18.2513	7.42207e-14	1.04708e-11	21.9529
201690_s_at	TPD52	2.3691	10.2489	15.0962	2.50226e-12	1.37346e-10	18.4158
238228_at	COG3	2.36736	6.69755	8.00953	1.22504e-07	9.811e-07	7.39108
219211_at	USP18	2.36459	7.56998	10.8597	8.64438e-10	1.44145e-08	12.4649
216228_s_at	WDHD1	2.36429	5.80339	13.1914	2.87254e-11	9.37712e-10	15.9393
200616_s_at	MLEC	2.35676	9.04229	17.8749	1.09655e-13	1.38262e-11	21.5628
230172_at	IFI27L1	2.35432	7.09687	15.17	2.28855e-12	1.28605e-10	18.5061
201516_at	SRM	2.35342	8.81993	18.55	5.47326e-14	8.5595e-12	22.2569
226319_s_at	ALYREF	2.35145	9.97764	11.4695	3.37559e-10	6.71589e-09	13.4264
206478_at	FAM30A	2.35106	8.59095	8.82039	2.70502e-08	2.69221e-07	8.93853
229779_at	COL4A4	2.35032	5.85082	10.7623	1.00807e-09	1.64138e-08	12.3077
205225_at	ESR1	2.34845	5.38943	11.7741	2.13974e-10	4.67176e-09	13.8921
222077_s_at	RACGAP1	2.33947	8.52191	13.7203	1.41876e-11	5.39154e-10	16.6566
235178_x_at	ESCO2	2.33934	4.30451	13.7752	1.32032e-11	5.11251e-10	16.7297
207399_at	BFSP2	2.33324	5.674	10.577	1.3546e-09	2.08927e-08	12.0054
220495_s_at	TXNDC15	2.33302	9.55699	19.3315	2.51743e-14	5.02838e-12	23.0299
224443_at	LINC00467	2.32464	5.92767	12.1346	1.2621e-10	3.05661e-09	14.4309
227189_at	CPNE5	2.3238	7.87089	15.4922	1.55646e-12	9.60246e-11	18.8957
201930_at	MCM6	2.31866	9.69706	16.8018	3.47687e-13	3.06322e-11	20.4058
228252_at	PIF1	2.31579	5.46763	8.9527	2.13111e-08	2.2127e-07	9.18288
212279_at	TMEM97	2.31414	5.85594	12.0257	1.4784e-10	3.49243e-09	14.2695
220658_s_at	ARNTL2	2.30892	4.7189	12.2929	1.00478e-10	2.54654e-09	14.6636
224715_at	WDR34	2.30742	6.90074	13.2641	2.60343e-11	8.78288e-10	16.0394
225071_at	NUS1	2.30235	9.02091	16.2494	6.4594e-13	4.86239e-11	19.7827
201785_at	RNASE1	2.30197	5.68017	10.4711	1.60623e-09	2.41282e-08	11.831
242157_at	CHD9	2.30158	5.75106	13.973	1.02081e-11	4.17724e-10	16.991
219390_at	FKBP14	2.29924	5.61648	14.5363	4.98583e-12	2.3556e-10	17.7178
202893_at	UNC13B	2.29913	5.96475	10.6748	1.15851e-09	1.8302e-08	12.1654
202721_s_at	GFPT1	2.29824	6.50388	12.5347	7.12333e-11	1.94152e-09	15.0143
221881_s_at	CLIC4	2.29539	7.35559	15.9812	8.78472e-13	5.96195e-11	19.4729
224454_at	ETNK1	2.28987	6.18481	6.3174	3.79648e-06	2.02542e-05	3.88081
227166_at	DNAJC18	2.2842	5.38327	14.3503	6.30082e-12	2.83102e-10	17.4805
202064_s_at	SEL1L	2.27931	7.05121	13.368	2.26408e-11	7.90203e-10	16.1815
229058_at	ANKRD16	2.27736	6.41627	11.6631	2.52382e-10	5.34412e-09	13.7234
208116_s_at	MAN1A1	2.27701	8.0396	12.3229	9.62451e-11	2.47344e-09	14.7075
211762_s_at	KPNA2	2.27604	9.64772	17.3824	1.84776e-13	2.02591e-11	21.0403
207160_at	IL12A	2.26983	5.57173	12.1783	1.18485e-10	2.90792e-09	14.4954
230165_at	SGO2	2.26937	7.2198	12.1359	1.25958e-10	3.05661e-09	14.433
204207_s_at	RNGTT	2.26802	7.74322	11.0549	6.37113e-10	1.11766e-08	12.777
210258_at	RGS13	2.26575	5.86149	6.41344	3.0926e-06	1.68896e-05	4.08991
223308_s_at	WDR5	2.26023	6.43365	11.4327	3.56857e-10	7.04738e-09	13.3695
224629_at	LMAN1	2.25856	11.0673	15.1992	2.20935e-12	1.25201e-10	18.5417
228273_at	PRR11	2.25444	8.78199	15.6325	1.31883e-12	8.2299e-11	19.063
210009_s_at	GOSR2	2.25229	7.4621	16.1831	6.96644e-13	5.12962e-11	19.7066
223568_s_at	PLPP5	2.25207	8.34691	13.228	2.73345e-11	9.06985e-10	15.9898
230465_at	HS2ST1	2.25138	4.44889	12.0425	1.44261e-10	3.41988e-09	14.2945
210041_s_at	PGM3	2.25134	6.04514	11.8536	1.90263e-10	4.27912e-09	14.012
230696_at	ATP2A1-AS1	2.24831	4.40658	12.0838	1.35851e-10	3.25493e-09	14.3558
204404_at	SLC12A2	2.24468	5.98736	13.5766	1.71459e-11	6.24369e-10	16.4641
225686_at	SKA2	2.24338	7.78545	15.9972	8.6236e-13	5.93763e-11	19.4916
209715_at	CBX5	2.24154	6.5158	14.1671	7.95329e-12	3.39936e-10	17.2443
213689_x_at	DIPK1A	2.24072	8.46617	11.304	4.34077e-10	8.18419e-09	13.1693
202779_s_at	UBE2S	2.23993	8.42102	11.8362	1.95189e-10	4.35626e-09	13.9859
200889_s_at	SSR1	2.23743	10.0989	19.1671	2.95725e-14	5.62826e-12	22.8699
234749_s_at	POC1A	2.2369	4.87448	13.2417	2.68345e-11	8.93331e-10	16.0086
221606_s_at	HMGN5	2.2347	6.53355	10.867	8.5461e-10	1.42841e-08	12.4766
203711_s_at	HIBCH	2.22603	7.59574	10.8426	8.88061e-10	1.47212e-08	12.4374
205901_at	PNOC	2.22545	8.82528	15.6306	1.32174e-12	8.2299e-11	19.0608
203344_s_at	RBBP8	2.21832	8.6801	22.1645	1.88006e-15	1.05357e-12	25.5895
217834_s_at	SYNCRIP	2.21809	8.66088	10.3471	1.96404e-09	2.88794e-08	11.6251
205167_s_at	CDC25C	2.21713	4.97734	16.0492	8.1225e-13	5.65046e-11	19.5519
229815_at	TMEM161B-AS1	2.20305	4.80852	9.57858	7.10354e-09	8.54543e-08	10.3085
200983_x_at	CD59	2.20195	10.1557	14.7133	3.99993e-12	1.97781e-10	17.941
220306_at	TENT5C	2.19763	9.61566	7.57943	2.8273e-07	2.04657e-06	6.53475
221909_at	RNFT2	2.19653	5.89709	11.9574	1.63356e-10	3.77929e-09	14.1676
205120_s_at	SGCB	2.19382	6.3586	12.9006	4.2753e-11	1.26652e-09	15.5345
204162_at	NDC80	2.19377	7.60849	16.3699	5.63471e-13	4.44042e-11	19.9202
204175_at	ZNF593	2.18704	7.1429	13.6036	1.65453e-11	6.0627e-10	16.5004
218516_s_at	IMPAD1	2.17647	6.91557	14.983	2.8714e-12	1.52843e-10	18.2766
221677_s_at	DONSON	2.17212	7.54849	16.9733	2.87882e-13	2.7749e-11	20.5954
202886_s_at	PPP2R1B	2.17017	5.98144	14.8469	3.39222e-12	1.73364e-10	18.1079
216705_s_at	ADA	2.16997	8.32193	13.0709	3.38399e-11	1.06822e-09	15.7725
200968_s_at	PPIB	2.16955	12.0901	18.1168	8.52548e-14	1.16122e-11	21.8145
202647_s_at	NRAS	2.16516	7.46469	16.5523	4.58886e-13	3.7786e-11	20.1268
219588_s_at	NCAPG2	2.16351	7.88776	10.6842	1.14127e-09	1.81145e-08	12.1807
201399_s_at	TRAM1	2.15752	9.84951	17.2939	2.03211e-13	2.15767e-11	20.945
201466_s_at	JUN	2.15157	6.70471	8.69633	3.38955e-08	3.26089e-07	8.70737
221734_at	PRRC1	2.14513	7.09051	13.7187	1.42178e-11	5.39154e-10	16.6545
206486_at	LAG3	2.14219	6.38926	6.91295	1.08532e-06	6.65713e-06	5.15898
209753_s_at	TMPO	2.14064	7.47133	14.3866	6.01789e-12	2.73434e-10	17.5271
230257_s_at	TSEN15	2.13674	8.08252	15.7609	1.1345e-12	7.24286e-11	19.2149
1554474_a_at	MOXD1	2.13641	4.96682	7.67721	2.33266e-07	1.73485e-06	6.73161
208689_s_at	RPN2	2.1342	11.1484	20.4909	8.36844e-15	2.46856e-12	24.121
223020_at	CLPTM1L	2.12855	10.9366	23.4325	6.49192e-16	4.85067e-13	26.6267
203391_at	FKBP2	2.12532	8.50127	16.8228	3.39701e-13	3.03236e-11	20.4292
242020_s_at	ZBP1	2.11823	8.98413	7.74065	2.06046e-07	1.55684e-06	6.85864
203022_at	RNASEH2A	2.11313	8.07194	17.3046	2.00882e-13	2.15487e-11	20.9565
206632_s_at	APOBEC3B	2.11312	9.39975	2.50328	0.0211772	0.0466712	-4.69252
222250_s_at	INTS7	2.11071	7.65679	14.973	2.90672e-12	1.54316e-10	18.2642
200825_s_at	HYOU1	2.10858	9.04839	13.7051	1.44742e-11	5.46823e-10	16.6363
206653_at	POLR3G	2.10814	5.85223	11.4783	3.33094e-10	6.67075e-09	13.44
218203_at	ALG5	2.10309	9.99411	15.7093	1.20511e-12	7.62127e-11	19.154
204128_s_at	RFC3	2.10095	5.4695	10.8045	9.43065e-10	1.55045e-08	12.3759
212592_at	JCHAIN	2.09978	11.9768	10.7588	1.01376e-09	1.64573e-08	12.3019
235020_at	TAF4B	2.09894	8.32054	10.804	9.43768e-10	1.55045e-08	12.3751
1564494_s_at	P4HB	2.098	7.51116	13.4123	2.13358e-11	7.51185e-10	16.2419
229864_at	ELP6	2.09747	6.06127	10.4748	1.59682e-09	2.40723e-08	11.837
244413_at	CLECL1	2.09585	8.12542	9.29434	1.16302e-08	1.30931e-07	9.80342
213520_at	RECQL4	2.09371	5.65761	12.1512	1.23205e-10	3.00548e-09	14.4555
220132_s_at	CLEC2D	2.09256	7.98767	11.3726	3.90951e-10	7.54269e-09	13.2763
203046_s_at	TIMELESS	2.09001	7.30439	16.1759	7.02441e-13	5.13444e-11	19.6983
37079_at	NUS1P3	2.08568	4.68833	12.0701	1.38584e-10	3.30082e-09	14.3355
213787_s_at	EBP	2.08453	8.43448	12.3706	8.99028e-11	2.35545e-09	14.777
218219_s_at	LANCL2	2.08449	7.66952	16.9253	3.03468e-13	2.86082e-11	20.5425
218884_s_at	GUF1	2.08341	5.16427	14.6078	4.56013e-12	2.21144e-10	17.8083
230021_at	TICRR	2.08147	5.07973	11.7134	2.34151e-10	5.0146e-09	13.8
201239_s_at	SPCS2	2.08081	11.0007	17.0942	2.5229e-13	2.50037e-11	20.7279
205436_s_at	H2AX	2.07564	8.95458	16.5213	4.75135e-13	3.88072e-11	20.0918
211150_s_at	DLAT	2.07252	6.37131	16.137	7.34346e-13	5.26815e-11	19.6535
244623_at	KCNQ5	2.07217	6.02711	9.39983	9.67457e-09	1.11976e-07	9.99205
204267_x_at	PKMYT1	2.0708	6.12793	14.4473	5.57498e-12	2.5678e-10	17.6046
208499_s_at	DNAJC3	2.06063	7.87674	11.1255	5.71052e-10	1.02313e-08	12.889
222343_at	BCL2L11	2.05892	6.6751	8.85103	2.55915e-08	2.57113e-07	8.99533
219787_s_at	ECT2	2.05198	7.36558	13.4728	1.96802e-11	7.00226e-10	16.324
204159_at	CDKN2C	2.05072	7.90399	13.6049	1.65163e-11	6.0627e-10	16.5022
202433_at	SLC35B1	2.05032	9.44075	16.9318	3.01283e-13	2.85356e-11	20.5498
204681_s_at	RAPGEF5	2.04975	5.38805	10.6569	1.19194e-09	1.8784e-08	12.1363
219960_s_at	UCHL5	2.04882	8.14761	12.5018	7.46249e-11	2.01807e-09	14.9669
235113_at	LRR1	2.04832	8.39888	13.9634	1.03359e-11	4.22099e-10	16.9783
1559003_a_at	CCDC163	2.04699	5.69661	10.5643	1.38236e-09	2.1256e-08	11.9846
223079_s_at	GLS	2.04324	5.68025	13.0699	3.38882e-11	1.06822e-09	15.7711
204023_at	RFC4	2.04276	8.89613	16.5961	4.3696e-13	3.62767e-11	20.1761
200935_at	CALR	2.04243	4.72048	10.7291	1.06271e-09	1.7083e-08	12.2537
200929_at	TMED10	2.04173	10.6661	18.5161	5.66426e-14	8.72296e-12	22.2226
201543_s_at	SAR1A	2.03875	9.44892	17.4331	1.75009e-13	1.96146e-11	21.0948
219110_at	GAR1	2.03803	7.83389	8.47998	5.04714e-08	4.57417e-07	8.29945
213523_at	CCNE1	2.03657	6.41043	16.6931	3.92189e-13	3.33841e-11	20.2848
235777_at	ANKRD44	2.03568	6.23503	10.9611	7.37383e-10	1.26712e-08	12.6276
225723_at	CCDC167	2.03098	8.87778	14.304	6.68074e-12	2.95576e-10	17.4212
222231_s_at	LRRC59	2.02981	9.69035	15.2799	2.00504e-12	1.1657e-10	18.6398
223651_x_at	CDC23	2.02847	5.34661	8.70551	3.33322e-08	3.2159e-07	8.72455
202309_at	MTHFD1	2.02837	9.52832	17.9498	1.01402e-13	1.31028e-11	21.6411
221923_s_at	NPM1	2.0233	11.2956	16.8017	3.47714e-13	3.06322e-11	20.4058
226860_at	TMEM19	2.02131	8.60625	13.5127	1.86644e-11	6.69991e-10	16.3779
226238_at	MCEE	2.01895	7.74414	14.7222	3.95638e-12	1.96108e-10	17.9521
239494_at	FBXW7	2.01822	6.47256	7.73088	2.10012e-07	1.58207e-06	6.83912
231855_at	CIP2A	2.01707	4.96225	9.70144	5.75741e-09	7.16976e-08	10.5238
1556616_a_at	KLHDC4	2.01501	5.30782	10.6555	1.19464e-09	1.87993e-08	12.1339
1554462_a_at	DNAJB9	2.01474	7.546	8.77924	2.91455e-08	2.8682e-07	8.86208
207628_s_at	BUD23	2.01371	8.80996	16.8691	3.22795e-13	2.97263e-11	20.4805
225762_x_at	RNA45SN5	2.00818	6.6807	7.50503	3.27563e-07	2.3195e-06	6.38411
234464_s_at	EME1	2.00697	7.81462	17.1583	2.35307e-13	2.42198e-11	20.7979
201267_s_at	PSMC3	2.00479	8.4777	11.0371	6.54908e-10	1.14589e-08	12.7489
200922_at	KDELR1	2.00301	6.0548	15.6625	1.27306e-12	8.00087e-11	19.0986
229332_at	HPDL	1.99982	4.51381	12.1796	1.18259e-10	2.90792e-09	14.4973
218497_s_at	RNASEH1	1.99739	9.1292	17.698	1.32057e-13	1.58579e-11	21.3768
218927_s_at	CHST12	1.99625	8.11651	11.0985	5.95456e-10	1.05746e-08	12.8462
206121_at	AMPD1	1.99488	4.82847	11.4262	3.60389e-10	7.09316e-09	13.3595
228092_at	CREM	1.99095	6.9215	11.7991	2.06197e-10	4.53973e-09	13.9299
229764_at	TPRG1	1.99009	5.86363	6.44234	2.90814e-06	1.60079e-05	4.15263
202069_s_at	IDH3A	1.98791	8.19174	18.4184	6.25613e-14	9.34897e-12	22.1235
216952_s_at	LMNB2	1.98777	5.6261	10.4843	1.57249e-09	2.37628e-08	11.8527
229865_at	FNDC3B	1.98761	8.38981	13.363	2.2791e-11	7.92734e-10	16.1748
243011_at	NXPE3	1.98751	6.18032	10.5981	1.30955e-09	2.0291e-08	12.04
1554894_a_at	PCBD2	1.98718	6.79897	14.9188	3.10568e-12	1.63162e-10	18.1972
203465_at	MRPL19	1.98621	8.53877	13.1978	2.84768e-11	9.32614e-10	15.9482
209149_s_at	TM9SF1	1.98307	7.50466	14.2551	7.10929e-12	3.10439e-10	17.3581
209231_s_at	DCTN5	1.98113	7.2305	14.755	3.79892e-12	1.90971e-10	17.9933
221987_s_at	TSR1	1.97991	6.40293	12.6157	6.356e-11	1.7662e-09	15.1305
227478_at	SETBP1	1.97881	7.80212	10.5042	1.52266e-09	2.31137e-08	11.8857
201657_at	ARL1	1.97845	6.64906	11.3684	3.9348e-10	7.58172e-09	13.2697
206686_at	PDK1	1.97824	6.44518	13.7333	1.39476e-11	5.32915e-10	16.6739
203405_at	PSMG1	1.97639	8.60917	10.4826	1.5768e-09	2.38101e-08	11.8499
204875_s_at	GMDS	1.96873	6.72756	12.6335	6.19864e-11	1.72485e-09	15.156
219366_at	AVEN	1.96653	6.86306	12.6495	6.06174e-11	1.69376e-09	15.1788
231772_x_at	CENPH	1.96466	6.29847	13.8053	1.26926e-11	4.9729e-10	16.7697
209624_s_at	MCCC2	1.96165	6.00734	12.3482	9.28231e-11	2.41789e-09	14.7444
205412_at	ACAT1	1.96108	9.10935	16.7819	3.55409e-13	3.1174e-11	20.3838
205194_at	PSPH	1.96076	5.49982	10.0159	3.38964e-09	4.60178e-08	11.0664
226005_at	UBE2G1	1.95997	9.54543	15.1295	2.40341e-12	1.3394e-10	18.4566
237215_s_at	TFRC	1.95782	4.42495	10.7794	9.81143e-10	1.59883e-08	12.3354
208757_at	TMED9	1.95447	8.76135	17.3	2.01879e-13	2.15487e-11	20.9516
224002_s_at	FKBP7	1.95134	5.76956	10.1095	2.90171e-09	4.0233e-08	11.2255
215931_s_at	ARFGEF2	1.95051	5.40189	14.2619	7.04783e-12	3.08423e-10	17.3669
206150_at	CD27	1.94949	9.9675	14.1252	8.39174e-12	3.54916e-10	17.1898
201686_x_at	API5	1.94752	6.53258	14.3946	5.95767e-12	2.71923e-10	17.5373
222416_at	ALDH18A1	1.94733	8.61457	12.5291	7.1802e-11	1.9522e-09	15.0062
222269_at	APOOL	1.9432	5.86	13.603	1.65587e-11	6.0627e-10	16.4996
219888_at	SPAG4	1.94123	4.71494	8.29747	7.09492e-08	6.16687e-07	7.95054
202418_at	YIF1A	1.94101	8.7443	15.9105	9.53283e-13	6.34704e-11	19.3905
204558_at	RAD54L	1.93884	5.49138	9.10419	1.62633e-08	1.75264e-07	9.45986
216870_x_at	DLEU2	1.93867	6.92409	11.5538	2.97271e-10	6.1133e-09	13.5562
217785_s_at	YKT6	1.93826	6.72633	14.7536	3.80541e-12	1.90971e-10	17.9915
218257_s_at	UGGT1	1.93822	7.93726	15.9066	9.57604e-13	6.35483e-11	19.3859
210983_s_at	MCM7	1.93235	8.78941	16.9345	3.00398e-13	2.85356e-11	20.5527
219519_s_at	SIGLEC1	1.93104	6.64819	5.06829	6.04187e-05	0.000238904	1.07113
228427_at	FBXO16	1.92837	4.67638	7.32386	4.70225e-07	3.19297e-06	6.01419
207691_x_at	ENTPD1	1.92626	8.38832	13.8276	1.23284e-11	4.85768e-10	16.7993
213170_at	GPX7	1.92617	7.26593	7.9461	1.38371e-07	1.09128e-06	7.26634
208674_x_at	DDOST	1.92511	10.5996	17.3076	2.00244e-13	2.15487e-11	20.9597
200862_at	DHCR24	1.92507	6.38475	13.2979	2.48765e-11	8.46305e-10	16.0857
202483_s_at	RANBP1	1.92437	9.31127	19.5546	2.02743e-14	4.26056e-12	23.2449
207655_s_at	BLNK	1.92399	9.25322	13.3833	2.2181e-11	7.76872e-10	16.2023
203747_at	AQP3	1.92328	7.60426	12.2708	1.03711e-10	2.60231e-09	14.6313
218558_s_at	MRPL39	1.92252	8.5988	11.4791	3.32661e-10	6.67075e-09	13.4413
227291_s_at	BOLA3	1.92081	10.1039	15.95	9.10672e-13	6.12396e-11	19.4366
208653_s_at	CD164	1.91702	9.02523	16.7302	3.76365e-13	3.23097e-11	20.3262
225353_s_at	C1QC	1.91681	5.51117	5.2765	3.76531e-05	0.000155467	1.5493
218529_at	CD320	1.91646	7.2344	10.0357	3.27974e-09	4.46762e-08	11.1001
218622_at	NUP37	1.91521	9.21606	16.3081	6.04271e-13	4.65289e-11	19.8499
218436_at	SIL1	1.9137	7.706	15.1999	2.20739e-12	1.25201e-10	18.5426
238787_at	DENND1B	1.91328	7.4729	11.5453	3.01104e-10	6.17953e-09	13.5431
215910_s_at	FNDC3A	1.91298	5.16341	8.73031	3.18581e-08	3.09588e-07	8.7709
1554878_a_at	ABCD3	1.91119	6.04288	6.34206	3.60132e-06	1.9368e-05	3.93461
224200_s_at	RAD18	1.91073	5.11674	9.31978	1.11237e-08	1.25649e-07	9.84905
209692_at	EYA2	1.90966	4.46917	7.36297	4.34764e-07	2.98635e-06	6.0944
200903_s_at	AHCY	1.90883	8.74732	17.4406	1.73606e-13	1.95661e-11	21.1028
219076_s_at	PXMP2	1.90863	6.57431	15.4776	1.58372e-12	9.71124e-11	18.8782
223524_s_at	TMEM108	1.90858	5.42477	6.65153	1.8697e-06	1.08607e-05	4.60343
242153_at	LARP1B	1.90506	5.28108	8.05656	1.11965e-07	9.06894e-07	7.48321
208813_at	GOT1	1.90042	7.66457	13.3349	2.3667e-11	8.1188e-10	16.1364
209680_s_at	KIFC1	1.90033	5.44204	10.7968	9.54643e-10	1.56429e-08	12.3634
205141_at	ANG	1.90016	6.85239	10.2376	2.34915e-09	3.37068e-08	11.4418
221586_s_at	E2F5	1.89845	7.88546	8.78374	2.89081e-08	2.84901e-07	8.87046
218070_s_at	GMPPA	1.89801	7.03612	14.655	4.30027e-12	2.11192e-10	17.8677
219869_s_at	SLC39A8	1.89441	5.59045	11.366	3.94894e-10	7.60171e-09	13.266
244261_at	IFNLR1	1.89421	6.5171	9.1744	1.43621e-08	1.57553e-07	9.58724
218339_at	MRPL22	1.88928	9.20511	16.8484	3.30233e-13	2.99321e-11	20.4576
1552306_at	ALG10	1.88833	5.04118	9.43119	9.16168e-09	1.07209e-07	10.0479
212698_s_at	SEPTIN10	1.88469	6.50498	6.58893	2.13265e-06	1.21743e-05	4.4691
213820_s_at	STARD5	1.88394	6.16846	11.9592	1.62924e-10	3.77362e-09	14.1703
219105_x_at	ORC6	1.88359	6.78747	9.87424	4.29729e-09	5.59887e-08	10.8234
209152_s_at	TCF3	1.88214	8.11538	13.0114	3.67095e-11	1.13267e-09	15.6897
209507_at	RPA3	1.88213	10.1113	17.7557	1.24268e-13	1.50119e-11	21.4377
202352_s_at	PSMD12	1.88005	8.93643	12.0895	1.34726e-10	3.23954e-09	14.3643
1554794_a_at	UBE3C	1.87743	4.73938	15.6562	1.28262e-12	8.03591e-11	19.0911
209026_x_at	TUBB	1.87641	10.0191	16.9401	2.98555e-13	2.85356e-11	20.5589
208644_at	PARP1	1.87559	8.95424	10.3352	2.00263e-09	2.92762e-08	11.6052
219374_s_at	ALG9	1.87458	7.37774	14.0072	9.76709e-12	4.01306e-10	17.0358
218493_at	SNRNP25	1.87203	8.77172	14.469	5.42506e-12	2.53933e-10	17.6323
223354_x_at	MFF	1.87162	7.77973	14.544	4.93843e-12	2.33868e-10	17.7275
214426_x_at	CHAF1A	1.86935	7.97919	14.4664	5.44274e-12	2.54017e-10	17.629
237592_at	ZC2HC1B	1.86761	4.97486	8.44196	5.41631e-08	4.87372e-07	8.22712
219073_s_at	OSBPL10	1.86732	8.53566	9.86585	4.35844e-09	5.65811e-08	10.8089
223908_at	HDAC8	1.86588	6.13269	10.8516	8.75592e-10	1.45624e-08	12.4518
213092_x_at	DNAJC9	1.86253	8.43707	12.3831	8.83181e-11	2.33516e-09	14.7951
1565817_at	IKZF1	1.86216	4.46041	10.3591	1.9263e-09	2.83865e-08	11.645
201000_at	AARS1	1.8618	8.62577	15.8753	9.92975e-13	6.5465e-11	19.3493
213984_at	PDS5A	1.86175	6.29097	15.0951	2.50538e-12	1.37346e-10	18.4146
226606_s_at	MTG2	1.86075	6.37753	10.6826	1.1441e-09	1.81312e-08	12.1782
216873_s_at	ATP8B2	1.85392	7.35752	13.8037	1.272e-11	4.97311e-10	16.7676
239118_at	KCNA2	1.84952	4.69255	7.01502	8.79843e-07	5.53131e-06	5.37349
202068_s_at	LDLR	1.84547	7.92036	9.266	1.22227e-08	1.36685e-07	9.75251
209707_at	PIGK	1.84542	8.77041	16.6646	4.04816e-13	3.43141e-11	20.2529
53071_s_at	OGFOD3	1.84462	8.05764	13.1122	3.19871e-11	1.02376e-09	15.8299
221185_s_at	IQCG	1.83834	6.66566	8.13461	9.65007e-08	8.01154e-07	7.63546
222432_s_at	CCDC47	1.83831	8.68526	15.2054	2.19276e-12	1.24962e-10	18.5493
221597_s_at	TMEM208	1.83814	8.51928	18.8165	4.18632e-14	7.15718e-12	22.524
230294_at	RALY-AS1	1.83806	5.08326	9.89501	4.14978e-09	5.43268e-08	10.8591
204826_at	CCNF	1.83797	6.45661	12.9947	3.75577e-11	1.1515e-09	15.6664
1555679_a_at	RTN4IP1	1.8378	6.32792	11.6951	2.40621e-10	5.13681e-09	13.7722
207237_at	KCNA3	1.83751	6.42879	10.6479	1.20922e-09	1.90138e-08	12.1215
201521_s_at	NCBP2	1.83548	7.02125	17.6192	1.43533e-13	1.69336e-11	21.2934
201761_at	MTHFD2	1.83403	9.78918	17.6809	1.34464e-13	1.60513e-11	21.3587
209531_at	GSTZ1	1.83355	6.60428	12.6374	6.16523e-11	1.72029e-09	15.1615
212246_at	MCFD2	1.83274	7.2149	12.4999	7.48233e-11	2.02073e-09	14.9642
1564637_a_at	FAM98B	1.83271	8.73626	8.56588	4.30606e-08	3.98488e-07	8.46216
208972_s_at	ATP5MC1	1.82907	8.50317	16.0422	8.18762e-13	5.67619e-11	19.5439
205885_s_at	ITGA4	1.82817	8.25465	11.1817	5.23612e-10	9.50797e-09	12.9776
203647_s_at	FDX1	1.82596	9.83086	14.2812	6.87742e-12	3.02049e-10	17.3917
203564_at	FANCG	1.82509	7.82486	16.4955	4.89091e-13	3.93128e-11	20.0627
219650_at	ERCC6L	1.82468	5.59008	10.0554	3.17425e-09	4.34446e-08	11.1336
204752_x_at	PARP2	1.82168	7.54598	12.6946	5.6904e-11	1.60782e-09	15.2432
235707_at	SMIM13	1.82107	5.41043	12.9989	3.73434e-11	1.15018e-09	15.6722
209796_s_at	CNPY2	1.82092	9.05797	16.8653	3.2417e-13	2.97263e-11	20.4762
208937_s_at	ID1	1.8181	4.73061	4.20946	0.000438884	0.00143781	-0.920635
217924_at	ILRUN	1.81697	6.80693	7.91647	1.46498e-07	1.14953e-06	7.20789
205733_at	BLM	1.81693	7.72356	11.8599	1.8849e-10	4.25347e-09	14.0215
224484_s_at	BRMS1L	1.81515	4.66134	10.0945	2.97452e-09	4.0984e-08	11.2001
226287_at	CCDC34	1.81498	6.98408	10.2862	2.16962e-09	3.14213e-08	11.5232
209186_at	ATP2A2	1.81392	9.24008	17.1317	2.42202e-13	2.4431e-11	20.7689
208955_at	DUT	1.81246	7.0162	11.8853	1.8159e-10	4.11751e-09	14.0596
226456_at	RMI2	1.80989	6.75957	10.6633	1.17992e-09	1.86111e-08	12.1466
223001_at	OSTC	1.80812	10.308	15.9434	9.17689e-13	6.13029e-11	19.4289
225541_at	RPL22L1	1.80779	11.2999	14.5665	4.80153e-12	2.28998e-10	17.756
204244_s_at	DBF4	1.80756	8.78295	12.7551	5.23038e-11	1.49036e-09	15.3291
201096_s_at	ARF4	1.80666	9.50765	17.2861	2.04939e-13	2.16463e-11	20.9365
223128_at	FOXRED1	1.80648	6.6508	15.17	2.28844e-12	1.28605e-10	18.5062
211406_at	IER3IP1	1.80608	7.36163	12.9551	3.96614e-11	1.19582e-09	15.6109
223180_s_at	TIMM21	1.80557	8.36463	7.60478	2.68943e-07	1.96582e-06	6.58592
1553984_s_at	DTYMK	1.80538	8.20173	14.947	3.00052e-12	1.58878e-10	18.2321
204740_at	CNKSR1	1.80362	5.67399	9.02059	1.8873e-08	1.99238e-07	9.30737
202671_s_at	PDXK	1.80109	8.66119	13.5587	1.75577e-11	6.37066e-10	16.44
203545_at	ALG8	1.80042	8.27795	13.1114	3.20209e-11	1.02376e-09	15.8288
219886_at	CEP97	1.79765	6.18076	9.62586	6.55041e-09	7.99443e-08	10.3916
227053_at	PACSIN1	1.79702	6.76548	9.88915	4.19085e-09	5.47933e-08	10.8491
203622_s_at	PNO1	1.7935	7.57515	11.4755	3.3451e-10	6.67498e-09	13.4356
212396_s_at	EMC1	1.79226	7.77608	12.4032	8.58337e-11	2.28143e-09	14.8242
238002_at	GOLIM4	1.79092	7.902	10.7241	1.07111e-09	1.72043e-08	12.2456
208368_s_at	BRCA2	1.79049	4.27719	7.87081	1.60002e-07	1.24629e-06	7.1176
214095_at	SHMT2	1.78975	7.22313	14.3652	6.18323e-12	2.79077e-10	17.4996
1554080_at	CNOT9	1.78899	7.16205	15.337	1.87244e-12	1.1013e-10	18.709
203728_at	BAK1	1.78843	6.66433	13.7678	1.33308e-11	5.13237e-10	16.7199
202816_s_at	SS18	1.78663	7.21668	10.2296	2.3805e-09	3.4108e-08	11.4282
230446_at	LOC101927811	1.78501	6.86579	8.10626	1.01845e-07	8.36913e-07	7.58025
218459_at	TOR3A	1.78452	7.74846	15.0233	2.73371e-12	1.46617e-10	18.3263
217553_at	STEAP1B	1.78444	4.64875	8.53169	4.58652e-08	4.21542e-07	8.3975
211061_s_at	MGAT2	1.78313	9.32498	16.2665	6.33545e-13	4.80494e-11	19.8022
207707_s_at	SEC13	1.78213	10.5832	16.2856	6.19945e-13	4.75543e-11	19.8241
201821_s_at	TIMM17A	1.78174	8.92286	14.3903	5.98977e-12	2.72771e-10	17.5319
210188_at	GABPA	1.78123	6.20986	11.354	4.02152e-10	7.70466e-09	13.2474
217899_at	TMEM214	1.78112	7.51998	11.9066	1.75992e-10	4.01182e-09	14.0916
213556_at	PINLYP	1.77831	5.91335	7.84298	1.68861e-07	1.30671e-06	7.06242
212296_at	PSMD14	1.77721	10.0051	18.2638	7.32791e-14	1.04695e-11	21.9657
207121_s_at	MAPK6	1.77708	9.40973	17.9444	1.0197e-13	1.31028e-11	21.6355
1554020_at	BICD1	1.77686	6.64644	12.1815	1.17928e-10	2.90485e-09	14.5002
228675_at	USP30-AS1	1.77639	5.50937	12.8324	4.69795e-11	1.35978e-09	15.4385
205053_at	PRIM1	1.77623	8.23519	13.9254	1.0857e-11	4.3806e-10	16.9284
235572_at	SPC24	1.77601	5.47509	10.4878	1.5635e-09	2.36625e-08	11.8586
221845_s_at	CLPB	1.77243	6.72254	15.9932	8.66392e-13	5.94327e-11	19.4869
240091_at	PSMA8	1.77152	4.72814	8.39792	5.87918e-08	5.22957e-07	8.14311
225700_at	GLCCI1	1.77088	7.34664	7.16706	6.45296e-07	4.21847e-06	5.69047
201914_s_at	SEC63	1.77013	8.41298	10.9267	7.78104e-10	1.3258e-08	12.5726
218046_s_at	MRPS16	1.76813	8.33539	13.8876	1.1403e-11	4.57343e-10	16.8786
223518_at	DFFA	1.76749	6.46911	9.84069	4.54715e-09	5.85803e-08	10.7655
242939_at	TFDP1	1.76533	6.7032	8.15219	9.33325e-08	7.80634e-07	7.66965
226638_at	ARHGAP23	1.76289	5.33202	10.155	2.69135e-09	3.77312e-08	11.3026
203664_s_at	POLR2D	1.76069	6.96037	13.2018	2.83223e-11	9.29065e-10	15.9537
207181_s_at	CASP7	1.75975	8.43935	11.2903	4.43244e-10	8.31041e-09	13.148
223172_s_at	MTFP1	1.75949	7.75442	12.8351	4.67997e-11	1.35935e-09	15.4424
217861_s_at	PREB	1.75942	8.59113	11.3565	4.00654e-10	7.69058e-09	13.2512
228286_at	GEN1	1.75848	7.33692	11.3757	3.89135e-10	7.52698e-09	13.2811
210175_at	GCFC2	1.75792	6.46122	11.3419	4.0967e-10	7.819e-09	13.2285
218193_s_at	GOLT1B	1.75692	8.88167	11.2268	4.88554e-10	8.96824e-09	13.0485
226024_at	COMMD1	1.75382	9.34273	17.904	1.0637e-13	1.34963e-11	21.5932
1556874_a_at	MEX3C	1.75066	5.93152	2.95413	0.00789917	0.0195627	-3.75792
203931_s_at	MRPL12	1.75065	8.13773	16.2546	6.42153e-13	4.85198e-11	19.7886
235256_s_at	GALM	1.75058	7.78522	12.9229	4.14564e-11	1.23536e-09	15.5659
207641_at	TNFRSF13B	1.75007	6.50758	13.3117	2.44179e-11	8.34476e-10	16.1046
201955_at	CCNC	1.75	10.2952	13.2496	2.65504e-11	8.85335e-10	16.0194
201755_at	MCM5	1.74461	7.59305	15.8422	1.03191e-12	6.78104e-11	19.3106
229812_at	USP48	1.74263	7.70754	14.2049	7.57864e-12	3.26691e-10	17.2932
223207_x_at	PHPT1	1.7403	9.13255	12.961	3.93378e-11	1.18981e-09	15.6193
214337_at	COPA	1.73979	5.21999	9.97432	3.63334e-09	4.84174e-08	10.9953
218696_at	EIF2AK3	1.73855	9.32817	14.1441	8.19046e-12	3.48596e-10	17.2145
233483_at	TBC1D27P	1.73639	5.60712	7.25235	5.43013e-07	3.61782e-06	5.86696
214512_s_at	SUB1	1.73553	11.7672	18.6904	4.75042e-14	7.80033e-12	22.3981
221685_s_at	SPDL1	1.73411	6.92042	12.1614	1.21398e-10	2.97218e-09	14.4706
202375_at	SEC24D	1.73345	8.54612	12.256	1.05939e-10	2.64833e-09	14.6096
205796_at	TCP11L1	1.73317	5.41322	8.73866	3.13773e-08	3.05653e-07	8.78647
57540_at	RBKS	1.73252	6.16586	11.3161	4.26128e-10	8.06846e-09	13.1882
202195_s_at	TMED5	1.73173	8.59323	13.3375	2.35864e-11	8.1188e-10	16.1399
227014_at	ASPHD2	1.73172	8.30268	13.6068	1.64756e-11	6.0627e-10	16.5047
205450_at	PHKA1	1.73065	4.90379	8.65141	3.67983e-08	3.49844e-07	8.62318
226949_at	GOLGA3	1.72952	6.75412	11.3756	3.89146e-10	7.52698e-09	13.281
220182_at	SLC25A23	1.72892	5.23713	8.34176	6.52958e-08	5.73477e-07	8.03561
204492_at	ARHGAP11A	1.72887	4.80527	7.46002	3.58197e-07	2.51699e-06	6.29262
209218_at	SQLE	1.72621	7.55905	11.8332	1.96064e-10	4.36096e-09	13.9813
202502_at	ACADM	1.72483	9.49078	13.8357	1.21992e-11	4.82563e-10	16.81
212250_at	MTDH	1.7243	10.5115	14.9404	3.02485e-12	1.59747e-10	18.2239
204835_at	POLA1	1.7223	7.13864	13.3787	2.23165e-11	7.80267e-10	16.1962
220118_at	ZBTB32	1.72213	6.15942	11.3306	4.16776e-10	7.91042e-09	13.2109
225143_at	SFXN4	1.71966	7.6744	12.7837	5.02622e-11	1.44137e-09	15.3697
219321_at	MPP5	1.71804	5.04126	8.17131	9.00105e-08	7.5728e-07	7.70678
218549_s_at	RMDN1	1.71787	8.96078	14.4101	5.84256e-12	2.67274e-10	17.5571
201701_s_at	PGRMC2	1.71754	7.69	6.53412	2.39408e-06	1.34911e-05	4.35109
222522_x_at	MRPS10	1.71732	7.3064	9.40631	9.56624e-09	1.10977e-07	10.0036
217772_s_at	MTCH2	1.71712	9.39167	16.858	3.26755e-13	2.98279e-11	20.4682
201764_at	TMEM106C	1.71434	8.56368	15.7768	1.11366e-12	7.15511e-11	19.2336
235745_at	ERN1	1.71297	8.50109	8.86372	2.50119e-08	2.52547e-07	9.0188
209330_s_at	HNRNPD	1.71087	10.2403	10.5729	1.36344e-09	2.0997e-08	11.9987
238528_at	UBR1	1.70914	6.60197	12.7235	5.46538e-11	1.55015e-09	15.2843
201351_s_at	YME1L1	1.70753	9.84745	14.884	3.24119e-12	1.68091e-10	18.154
225116_at	HIPK2	1.70729	7.77824	10.8105	9.34103e-10	1.53855e-08	12.3857
218982_s_at	MRPS17	1.7069	7.95024	9.45916	8.7281e-09	1.02791e-07	10.0975
206508_at	CD70	1.70667	5.98601	7.78302	1.89715e-07	1.447e-06	6.94318
211934_x_at	GANAB	1.70422	8.97378	13.793	1.28995e-11	5.02167e-10	16.7533
218435_at	DNAJC15	1.70413	10.4047	17.2379	2.15871e-13	2.25646e-11	20.8844
235475_at	SERP1	1.70409	5.91145	7.86107	1.63045e-07	1.26901e-06	7.09831
200039_s_at	PSMB2	1.70366	10.8626	19.2405	2.75172e-14	5.3378e-12	22.9415
224870_at	DANCR	1.70309	9.17886	9.68063	5.96525e-09	7.39207e-08	10.4874
211149_at	UTY	1.70238	4.80517	2.48216	0.0221508	0.0485678	-4.73448
220214_at	ZNF215	1.70115	4.74021	7.3965	4.06556e-07	2.81368e-06	6.16303
218890_x_at	MRPL35	1.69945	8.73903	12.381	8.85873e-11	2.33727e-09	14.792
219410_at	TMEM45A	1.69891	5.66097	6.77361	1.44868e-06	8.62624e-06	4.86395
1560916_a_at	DPY19L1	1.69833	6.22428	8.92433	2.24252e-08	2.31291e-07	9.13066
204553_x_at	INPP4A	1.69732	6.53636	11.3724	3.9108e-10	7.54269e-09	13.276
1554271_a_at	CENPL	1.69641	6.00868	10.7384	1.04708e-09	1.69396e-08	12.2688
223759_s_at	HASPIN	1.69575	5.71271	7.75512	2.00308e-07	1.51975e-06	6.88755
214992_s_at	DNASE2	1.69172	6.22353	8.63724	3.77664e-08	3.57029e-07	8.59657
227578_at	TMPO-AS1	1.69112	4.97861	11.6512	2.56905e-10	5.39874e-09	13.7053
221781_s_at	DNAJC10	1.68933	7.53465	13.4413	2.05259e-11	7.26472e-10	16.2812
205429_s_at	MPP6	1.68929	5.00716	10.9338	7.69482e-10	1.31555e-08	12.584
206173_x_at	GABPB1	1.68907	7.01696	12.6765	5.83651e-11	1.63991e-09	15.2174
208002_s_at	ACOT7	1.68882	7.25886	9.98025	3.59751e-09	4.81275e-08	11.0054
209509_s_at	DPAGT1	1.6881	7.86196	12.2436	1.07835e-10	2.67919e-09	14.5915
228612_at	RAB30-DT	1.68808	7.49616	10.252	2.29446e-09	3.29925e-08	11.4659
224470_at	SEC22C	1.68769	4.96945	9.74336	5.36129e-09	6.73466e-08	10.5968
204775_at	CHAF1B	1.68709	5.39428	9.88971	4.18693e-09	5.47776e-08	10.85
224415_s_at	HINT2	1.68636	9.43233	16.4886	4.92903e-13	3.93128e-11	20.0549
203999_at	SYT1	1.68634	4.74822	7.47137	3.50206e-07	2.46599e-06	6.3157
222614_at	RWDD2B	1.6848	4.93126	7.10122	7.37735e-07	4.73079e-06	5.55358
200842_s_at	EPRS1	1.68449	7.83223	12.2718	1.03556e-10	2.60205e-09	14.6328
226760_at	MBTPS2	1.68388	8.04771	12.4429	8.11166e-11	2.16748e-09	14.8818
205235_s_at	KIF20B	1.67999	7.10679	11.3332	4.15144e-10	7.90105e-09	13.2149
218049_s_at	MRPL13	1.67979	8.3692	12.9321	4.09314e-11	1.22333e-09	15.5788
205512_s_at	AIFM1	1.67979	7.72475	12.9387	4.05612e-11	1.21507e-09	15.5881
219559_at	SLC17A9	1.67875	6.9688	8.86962	2.47468e-08	2.50372e-07	9.02972
219502_at	NEIL3	1.6786	4.64968	7.52851	3.12672e-07	2.23286e-06	6.43172
205598_at	TRAIP	1.67634	4.70818	11.9667	1.6113e-10	3.74929e-09	14.1817
202937_x_at	RRP7A	1.67581	6.61615	11.1857	5.20415e-10	9.46695e-09	12.9839
1557128_at	FAM111B	1.67522	4.16164	9.78069	5.03243e-09	6.38956e-08	10.6616
224903_at	UTP4	1.67423	9.37079	11.2139	4.98349e-10	9.12312e-09	13.0282
222132_s_at	AGK	1.67313	7.97844	11.8647	1.8717e-10	4.22842e-09	14.0287
222701_s_at	CHCHD7	1.67173	9.79212	15.1431	2.36405e-12	1.32112e-10	18.4733
233110_s_at	BCL2L12	1.67102	6.58424	15.8129	1.06769e-12	6.93426e-11	19.2762
201277_s_at	HNRNPAB	1.66926	10.3644	11.1627	5.39186e-10	9.72947e-09	12.9477
219715_s_at	TDP1	1.66853	7.17567	9.66387	6.13828e-09	7.56005e-08	10.4581
219592_at	MCPH1	1.66718	4.80319	8.88293	2.416e-08	2.45748e-07	9.05431
235088_at	C4orf46	1.66695	6.32975	9.35244	1.0507e-08	1.19688e-07	9.90749
225614_at	SAAL1	1.66626	7.23209	13.1232	3.15135e-11	1.01558e-09	15.845
202110_at	COX7B	0.911153	12.0099	12.8157	4.80794e-11	1.38565e-09	15.4149
222621_at	DNAJC1	1.66013	7.22802	12.3414	9.37335e-11	2.43057e-09	14.7344
222209_s_at	TMEM135	1.65782	7.58677	13.5251	1.83572e-11	6.61318e-10	16.3948
202323_s_at	ACBD3	1.6577	7.10573	8.02956	1.17896e-07	9.4758e-07	7.43035
219360_s_at	TRPM4	1.65693	5.3177	8.7907	2.85452e-08	2.82151e-07	8.88341
222993_at	MRPL37	1.65676	8.82015	16.0517	8.09853e-13	5.65046e-11	19.5549
218894_s_at	MAGOHB	1.65613	6.61926	11.3965	3.77007e-10	7.35566e-09	13.3134
212194_s_at	TM9SF4	1.65572	7.75108	16.9748	2.87426e-13	2.7749e-11	20.597
200805_at	LMAN2	1.65559	9.42056	14.8432	3.40779e-12	1.73608e-10	18.1033
232209_x_at	HM13	1.65535	8.28482	11.6813	2.45626e-10	5.22156e-09	13.7512
200072_s_at	HNRNPM	1.65532	9.72408	6.98583	9.34139e-07	5.83627e-06	5.31228
226608_at	C16orf87	1.65483	6.87403	9.79474	4.91422e-09	6.25485e-08	10.686
222404_x_at	HACD3	1.65381	8.641	13.0311	3.57308e-11	1.10727e-09	15.7172
222502_s_at	UFM1	1.65372	7.08399	10.9058	8.04092e-10	1.36089e-08	12.539
203165_s_at	SLC33A1	1.64853	7.30883	7.49965	3.31075e-07	2.34355e-06	6.37319
207734_at	LAX1	1.64837	8.83783	7.78525	1.88894e-07	1.44182e-06	6.94762
218479_s_at	XPO4	1.64815	6.31353	13.032	3.56865e-11	1.10727e-09	15.7185
201797_s_at	VARS1	1.64775	7.3338	12.9741	3.86378e-11	1.17215e-09	15.6376
212694_s_at	PCCB	1.64423	7.97728	14.2291	7.34833e-12	3.18123e-10	17.3245
223743_s_at	MRPL4	1.64321	6.62007	9.21909	1.32734e-08	1.46808e-07	9.66802
223532_at	ANKRD39	1.6432	6.39653	9.96637	3.68195e-09	4.8877e-08	10.9816
218893_at	ISOC2	1.64307	5.3847	12.3397	9.39665e-11	2.43348e-09	14.7319
225682_s_at	POLR3H	1.64199	6.27407	12.9553	3.96495e-11	1.19582e-09	15.6112
213555_at	RWDD2A	1.6418	6.31347	12.8786	4.4068e-11	1.29785e-09	15.5036
209132_s_at	COMMD4	1.63911	8.33116	12.5363	7.10753e-11	1.94029e-09	15.0166
208969_at	NDUFA9	1.63911	9.94089	16.3511	5.75539e-13	4.50522e-11	19.8989
218027_at	MRPL15	1.63866	9.21753	14.8819	3.24951e-12	1.68091e-10	18.1514
208842_s_at	GORASP2	1.63759	9.29924	16.2293	6.60941e-13	4.95681e-11	19.7596
1567080_s_at	CLN6	1.63745	7.3189	15.4412	1.65359e-12	1.00206e-10	18.8346
201768_s_at	CLINT1	1.63573	7.07078	12.2426	1.08001e-10	2.67919e-09	14.5899
226225_at	MCC	1.63424	5.5167	6.4098	3.1166e-06	1.70022e-05	4.08202
231871_at	GPR180	1.63363	5.9959	11.6759	2.47604e-10	5.25807e-09	13.743
230556_at	IMMP1L	1.63221	5.86867	9.8072	4.81174e-09	6.15549e-08	10.7076
1564063_a_at	ATP11B	1.62973	6.45831	11.7273	2.29356e-10	4.94696e-09	13.8212
235387_at	GSTCD	1.62958	5.87726	7.24662	5.49332e-07	3.65551e-06	5.85513
232792_at	TRIM69	1.62617	5.42273	8.87907	2.43289e-08	2.47136e-07	9.04717
203454_s_at	ATOX1	1.62553	9.44044	16.9703	2.88852e-13	2.7749e-11	20.5921
214507_s_at	EXOSC2	1.6246	6.9673	11.9969	1.54187e-10	3.61508e-09	14.2266
229181_s_at	HAUS2	1.62369	7.80437	11.3403	4.10665e-10	7.82319e-09	13.226
226060_at	RFT1	1.62331	7.16263	9.81209	4.77213e-09	6.1164e-08	10.716
202613_at	CTPS1	1.62299	6.8309	9.98481	3.57022e-09	4.78893e-08	11.0132
1554052_at	CNOT1	1.62158	5.03422	10.1924	2.53041e-09	3.58991e-08	11.3657
203152_at	MRPL40	1.61776	8.99268	16.4876	4.93434e-13	3.93128e-11	20.0538
200043_at	ERH	0.98777	11.5877	12.5274	7.1975e-11	1.95427e-09	15.0037
203856_at	VRK1	1.61761	9.02897	11.5008	3.21978e-10	6.51512e-09	13.4746
206316_s_at	KNTC1	1.6169	7.45612	12.984	3.81161e-11	1.16508e-09	15.6514
212110_at	SLC39A14	1.61605	7.49945	9.79615	4.90249e-09	6.24387e-08	10.6884
224869_s_at	MRPS25	1.61477	7.37267	11.8995	1.77836e-10	4.04928e-09	14.0809
212771_at	FAM171A1	1.61406	7.23957	7.71806	2.1534e-07	1.61377e-06	6.81347
213134_x_at	BTG3	1.61387	7.91997	8.7963	2.82568e-08	2.79987e-07	8.89381
205718_at	ITGB7	1.61384	9.72238	10.5545	1.40426e-09	2.15434e-08	11.9685
205768_s_at	SLC27A2	1.61227	5.34589	6.39991	3.18296e-06	1.73034e-05	4.06054
228468_at	MASTL	1.6122	7.20954	8.11149	1.00836e-07	8.29973e-07	7.59045
203960_s_at	HSPB11	1.61127	8.50497	11.7815	2.11653e-10	4.63615e-09	13.9032
221693_s_at	MRPS18A	1.61098	8.54624	15.2768	2.01256e-12	1.16671e-10	18.636
222979_s_at	SURF4	1.61038	8.78564	11.9964	1.54287e-10	3.61508e-09	14.2259
200052_s_at	ILF2	1.60967	9.43601	15.2809	2.0025e-12	1.1657e-10	18.6411
219207_at	EDC3	1.60908	5.63152	11.2545	4.68174e-10	8.67303e-09	13.092
231872_at	LRRCC1	1.60793	5.36686	11.6586	2.54082e-10	5.35852e-09	13.7166
208693_s_at	GARS1	1.60468	10.2755	17.1331	2.41839e-13	2.4431e-11	20.7704
209678_s_at	PRKCI	1.60279	6.3674	7.95079	1.37128e-07	1.08233e-06	7.27558
1554747_a_at	SEPTIN2	1.60192	6.43324	10.0386	3.26382e-09	4.44893e-08	11.1051
201066_at	CYC1	1.60062	9.26977	13.556	1.7622e-11	6.38028e-10	16.4363
204269_at	PIM2	1.60047	9.13362	13.9272	1.08309e-11	4.3788e-10	16.9308
202767_at	ACP2	1.59818	6.37759	11.6002	2.77253e-10	5.73671e-09	13.6274
203484_at	SEC61G	1.59765	10.8904	15.04	2.67896e-12	1.44506e-10	18.3468
209743_s_at	ITCH	1.59714	6.47967	9.52693	7.76376e-09	9.24048e-08	10.2175
203114_at	ZNRD2	1.59624	8.08434	12.7821	5.03702e-11	1.44137e-09	15.3675
232510_s_at	DPP3	1.59478	8.26516	15.7809	1.10837e-12	7.14388e-11	19.2384
218235_s_at	UTP11	1.59342	8.54834	12.0841	1.35793e-10	3.25493e-09	14.3563
202697_at	NUDT21	1.59298	8.99839	19.4162	2.31831e-14	4.72421e-12	23.1118
208905_at	CYCS	1.59282	11.3152	14.2403	7.24431e-12	3.14971e-10	17.339
201831_s_at	USO1	1.59255	6.70136	8.52186	4.67062e-08	4.27713e-07	8.37889
224679_at	MESD	1.59103	8.39389	13.3388	2.35451e-11	8.1188e-10	16.1416
228597_at	MIS18A	1.58939	7.34126	11.3305	4.16813e-10	7.91042e-09	13.2108
223486_at	GTPBP8	1.58918	7.85329	9.84068	4.54727e-09	5.85803e-08	10.7655
201459_at	RUVBL2	1.58911	8.92685	15.2491	2.08061e-12	1.2027e-10	18.6024
203515_s_at	PMVK	1.58903	8.0003	12.2491	1.06991e-10	2.66475e-09	14.5995
211941_s_at	PEBP1	1.58879	10.3042	12.0138	1.50431e-10	3.54117e-09	14.2518
204504_s_at	HIRIP3	1.58842	6.96967	12.9797	3.83418e-11	1.16844e-09	15.6454
226285_at	CAPRIN1	1.58756	7.11353	12.5933	6.55865e-11	1.81501e-09	15.0985
236598_at	LINC01806	1.58707	4.7189	10.1825	2.57212e-09	3.64396e-08	11.349
220840_s_at	C1orf112	1.58527	6.02297	11.1662	5.36312e-10	9.70187e-09	12.9531
203396_at	PSMA4	0.998841	11.0391	12.3233	9.61971e-11	2.47344e-09	14.708
201646_at	SCARB2	1.58322	5.64198	11.1651	5.37176e-10	9.70187e-09	12.9515
200769_s_at	MAT2A	1.58322	5.50068	9.08812	1.67342e-08	1.79764e-07	9.43061
208612_at	PDIA3	1.5825	9.62976	11.1657	5.3673e-10	9.70187e-09	12.9523
219283_at	C1GALT1C1	1.5788	8.89742	12.4101	8.49836e-11	2.26182e-09	14.8344
235783_at	MRTO4	1.57861	5.1756	8.8525	2.55237e-08	2.56849e-07	8.99805
203226_s_at	TSPAN31	1.57771	6.74116	10.9979	6.96158e-10	1.20242e-08	12.6864
223461_at	TBC1D7	1.57734	7.8458	13.0471	3.49596e-11	1.09007e-09	15.7394
201555_at	MCM3	1.57663	9.45028	14.0482	9.26396e-12	3.82974e-10	17.0895
208622_s_at	EZR	1.57614	9.15855	10.6934	1.1246e-09	1.78784e-08	12.1958
218232_at	C1QA	1.576	5.92619	4.36769	0.000303768	0.00103395	-0.552976
226946_at	NADK2	1.57525	5.86049	14.1175	8.47454e-12	3.57325e-10	17.1799
212295_s_at	SLC7A1	1.57505	9.32657	13.3505	2.31763e-11	8.03366e-10	16.1577
226574_at	PSPC1	1.57136	8.6723	14.8147	3.52911e-12	1.78437e-10	18.0679
1552314_a_at	EYA3	1.57094	5.35166	5.00936	6.91199e-05	0.000269558	0.935271
222646_s_at	ERO1A	1.57085	8.85105	9.01765	1.89722e-08	2.00181e-07	9.302
224839_s_at	GPT2	1.56916	5.31972	9.47003	8.56533e-09	1.0111e-07	10.1168
218163_at	MCTS1	1.56569	9.94933	16.1286	7.4146e-13	5.26815e-11	19.6438
206066_s_at	RAD51C	1.56499	7.46494	9.61066	6.72318e-09	8.16175e-08	10.3649
204262_s_at	PSEN2	1.56486	5.96648	10.1937	2.5253e-09	3.58518e-08	11.3678
218189_s_at	NANS	1.56364	9.33951	12.919	4.16772e-11	1.24011e-09	15.5604
208912_s_at	CNP	1.56236	8.97285	16.2745	6.27798e-13	4.79742e-11	19.8114
212833_at	SLC25A46	1.56201	10.1409	15.4205	1.69498e-12	1.01591e-10	18.8096
227141_at	TYW3	1.56192	7.82093	12.3161	9.71886e-11	2.49134e-09	14.6975
215711_s_at	WEE1	1.56182	6.13432	9.96349	3.69974e-09	4.9072e-08	10.9767
207590_s_at	CENPI	1.56028	4.89513	10.369	1.89539e-09	2.79924e-08	11.6615
215416_s_at	STOML2	1.55806	8.567	13.3108	2.44461e-11	8.34476e-10	16.1034
208447_s_at	PRPS1	1.55793	7.07587	11.4276	3.59652e-10	7.08556e-09	13.3616
52164_at	C11orf24	1.5576	8.50461	11.4483	3.48515e-10	6.90662e-09	13.3937
203279_at	EDEM1	1.55692	10.2161	14.2801	6.8872e-12	3.02049e-10	17.3903
227545_at	BARD1	1.55663	6.81035	8.43985	5.43761e-08	4.88852e-07	8.2231
218210_at	FN3KRP	1.55647	8.14785	7.3381	4.5698e-07	3.11351e-06	6.04342
206445_s_at	PRMT1	1.55486	10.0892	12.5757	6.72345e-11	1.85299e-09	15.0732
219759_at	ERAP2	1.55422	9.11811	3.72456	0.00135611	0.00401205	-2.04044
223857_x_at	EMC4	1.5521	9.83656	10.3862	1.84314e-09	2.73609e-08	11.6902
223312_at	PRADC1	1.55082	6.55183	14.6561	4.29422e-12	2.11192e-10	17.8691
211936_at	HSPA5	1.55008	11.9759	12.3659	9.05098e-11	2.36521e-09	14.7701
219428_s_at	PXMP4	1.54953	6.46666	8.49508	4.90787e-08	4.46198e-07	8.32812
208837_at	TMED3	1.54948	8.45509	15.2292	2.13098e-12	1.2248e-10	18.5782
209486_at	UTP3	1.54812	9.30281	9.36504	1.02787e-08	1.17954e-07	9.92999
222671_s_at	JMJD4	1.54811	5.75614	7.26114	5.33476e-07	3.5696e-06	5.88509
200832_s_at	SCD	1.54625	7.23952	11.104	5.904e-10	1.05033e-08	12.8549
230011_at	MEI1	1.54516	8.31012	10.8925	8.21058e-10	1.38034e-08	12.5176
211469_s_at	CXCR6	1.54505	6.33925	4.1899	0.000459329	0.00149895	-0.966052
223246_s_at	STRBP	1.54499	6.83671	11.6029	2.76165e-10	5.72596e-09	13.6315
202667_s_at	SLC39A7	1.54361	7.38015	12.9057	4.24499e-11	1.25939e-09	15.5417
219955_at	L1TD1	1.54095	4.59087	4.75203	0.000124775	0.000463064	0.339924
33767_at	NEFH	1.54043	5.57493	6.36721	3.41294e-06	1.84493e-05	3.98939
202785_at	NDUFA7	1.5386	9.77245	15.9869	8.72686e-13	5.94783e-11	19.4796
218766_s_at	WARS2	1.5364	6.35059	9.02203	1.88245e-08	1.98934e-07	9.31001
214910_s_at	APOM	1.5351	6.11014	11.3501	4.04579e-10	7.73648e-09	13.2413
210152_at	LILRB4	1.53466	5.93175	8.79947	2.80947e-08	2.78517e-07	8.89971
201215_at	PLS3	1.53443	4.49734	4.59651	0.000178688	0.000637349	-0.0210845
217898_at	EMC7	1.53427	10.2294	14.476	5.3773e-12	2.52283e-10	17.6412
228773_at	LOC100506100	1.53384	7.82954	9.60599	6.77729e-09	8.20663e-08	10.3567
225777_at	SAPCD2	1.53288	6.87695	9.69857	5.78566e-09	7.19605e-08	10.5187
1554343_a_at	STAP1	1.53247	7.68937	7.85932	1.63601e-07	1.27235e-06	7.09482
200786_at	PSMB7	0.976431	10.523	12.0872	1.35173e-10	3.2464e-09	14.3609
224607_s_at	SRP68	1.53135	9.24522	11.0751	6.17436e-10	1.08978e-08	12.8091
202690_s_at	SNRPD1	1.53093	9.30537	13.7712	1.32727e-11	5.12957e-10	16.7243
212481_s_at	TPM4	1.52944	8.65584	11.6604	2.53404e-10	5.35852e-09	13.7193
226241_s_at	MRPL52	1.52896	9.08918	14.0257	9.53649e-12	3.92631e-10	17.06
202941_at	NDUFV2	1.52682	10.3626	17.7881	1.20106e-13	1.47744e-11	21.4718
221029_s_at	WNT5B	1.52482	5.19016	6.68217	1.7534e-06	1.0259e-05	4.669
208721_s_at	ANAPC5	1.52247	4.82831	5.87497	9.91273e-06	4.74559e-05	2.90353
219688_at	BBS7	1.52223	4.86646	10.9549	7.44558e-10	1.27619e-08	12.6176
218333_at	DERL2	1.52159	9.65367	10.7559	1.01845e-09	1.64898e-08	12.2972
208852_s_at	CANX	1.52149	9.39054	10.8591	8.65269e-10	1.44145e-08	12.464
217932_at	MRPS7	1.5207	8.59759	13.0387	3.53622e-11	1.10092e-09	15.7277
223368_s_at	NTMT1	1.52053	8.30046	11.7785	2.12588e-10	4.64654e-09	13.8987
217140_s_at	VDAC1	1.51934	7.56636	13.1055	3.22828e-11	1.0305e-09	15.8205
203800_s_at	MRPS14	1.51906	9.19865	10.9151	7.92345e-10	1.34552e-08	12.554
1563947_a_at	ERC1	1.51848	5.66235	7.07244	7.82338e-07	4.98512e-06	5.49356
209406_at	BAG2	1.51842	6.71451	7.88316	1.56228e-07	1.22019e-06	7.14204
232398_at	CCDC150	1.51818	4.15323	8.7896	2.86026e-08	2.82442e-07	8.88135
210048_at	NAPG	1.51722	7.25645	8.95224	2.13289e-08	2.2127e-07	9.18202
219203_at	EMC9	1.5168	6.6311	10.1995	2.501e-09	3.56321e-08	11.3777
232893_at	LMBRD2	1.51671	4.60169	7.51695	3.19914e-07	2.27331e-06	6.40829
203133_at	SEC61B	1.51643	11.1746	16.2678	6.3259e-13	4.80494e-11	19.8038
217946_s_at	SAE1	1.51629	9.05939	9.41132	9.48331e-09	1.10269e-07	10.0125
209433_s_at	PPAT	1.51626	6.65869	5.26945	3.82581e-05	0.000157643	1.53316
224759_s_at	TMEM263	1.51464	8.76373	10.43	1.71666e-09	2.55586e-08	11.7629
201004_at	SSR4	1.51416	11.7779	14.5239	5.06383e-12	2.38686e-10	17.7021
218264_at	BCCIP	1.51289	8.15497	10.6565	1.19274e-09	1.8784e-08	12.1356
214435_x_at	RALA	1.51257	8.3656	13.7382	1.38579e-11	5.315e-10	16.6805
216977_x_at	SNRPA1	1.51244	8.90462	13.4346	2.07102e-11	7.31713e-10	16.2721
202505_at	SNRPB2	0.937183	10.5803	11.9619	1.62265e-10	3.76701e-09	14.1745
220153_at	ENTPD7	1.51234	5.26343	6.19952	4.89099e-06	2.54437e-05	3.62263
214169_at	SUN1	1.51207	5.62671	7.48463	3.411e-07	2.40859e-06	6.34267
201970_s_at	NASP	1.5113	9.74454	15.3227	1.90467e-12	1.117e-10	18.6917
200658_s_at	PHB	1.51113	8.90644	12.0702	1.38562e-10	3.30082e-09	14.3357
209314_s_at	HBS1L	1.50953	8.67052	10.913	7.95033e-10	1.34895e-08	12.5506
218226_s_at	NDUFB4	0.915003	11.7245	11.951	1.64888e-10	3.80165e-09	14.1581
217919_s_at	MRPL42	1.50936	8.47047	12.3192	9.67586e-11	2.48347e-09	14.702
201514_s_at	G3BP1	1.50847	7.2094	11.8201	1.99907e-10	4.43178e-09	13.9615
201727_s_at	ELAVL1	1.50407	8.00472	12.5249	7.22224e-11	1.95835e-09	15.0003
227085_at	H2AZ2	1.5014	8.56016	13.2207	2.76081e-11	9.11565e-10	15.9797
206176_at	BMP6	1.50131	7.5527	6.03079	7.05012e-06	3.50923e-05	3.25025
224320_s_at	MCM8	1.49932	7.37283	7.35179	4.44609e-07	3.04052e-06	6.07149
214006_s_at	GGCX	1.49899	7.44432	15.6903	1.23229e-12	7.76881e-11	19.1315
201597_at	COX7A2	0.963582	11.2906	11.9127	1.74404e-10	3.98464e-09	14.1008
210759_s_at	PSMA1	0.918877	10.5162	11.9092	1.75319e-10	4.00099e-09	14.0955
226858_at	CSNK1E	1.4986	7.70043	6.74116	1.55004e-06	9.17021e-06	4.79488
201144_s_at	EIF2S1	1.49854	9.77298	14.0701	9.00676e-12	3.74644e-10	17.1181
209208_at	MPDU1	1.49641	7.9717	16.5727	4.48529e-13	3.70845e-11	20.1498
201774_s_at	NCAPD2	1.49606	7.96128	8.14935	9.38378e-08	7.83237e-07	7.66412
218392_x_at	SFXN1	1.495	7.8962	12.3232	9.62024e-11	2.47344e-09	14.7079
208336_s_at	TECR	1.49478	8.83259	13.2039	2.82434e-11	9.27984e-10	15.9565
200793_s_at	ACO2	1.49467	9.51537	12.7825	5.03448e-11	1.44137e-09	15.368
210115_at	RPL39L	1.49349	5.73515	11.293	4.41391e-10	8.28659e-09	13.1523
1560396_at	KLHL6	1.49306	7.73347	8.29517	7.12564e-08	6.1909e-07	7.94612
223806_s_at	NAPSA	1.49213	5.87629	11.7492	2.22012e-10	4.82118e-09	13.8544
228931_at	COQ4	1.49126	7.37153	11.2075	5.03216e-10	9.18254e-09	13.0183
225300_at	KNSTRN	1.49118	7.53478	6.93412	1.03897e-06	6.40399e-06	5.20357
218801_at	UGGT2	1.49095	5.23514	7.59692	2.73143e-07	1.99147e-06	6.57006
1555764_s_at	TIMM10	1.48883	9.14824	10.29	2.15603e-09	3.1247e-08	11.5296
228810_at	CCNYL1	1.48773	5.37838	7.80017	1.83491e-07	1.40537e-06	6.97734
220183_s_at	NUDT6	1.48662	5.77925	9.84109	4.54413e-09	5.85803e-08	10.7662
218374_s_at	C12orf4	1.48614	7.18745	11.4798	3.32347e-10	6.67075e-09	13.4423
223319_at	GPHN	1.4858	6.49801	7.78003	1.90819e-07	1.45396e-06	6.93724
33646_g_at	GM2A	1.4854	4.91856	6.70577	1.66891e-06	9.8102e-06	4.71942
212411_at	IMP4	1.48532	9.18435	13.2901	2.51388e-11	8.53787e-10	16.075
214983_at	TTTY15	1.48351	4.87905	2.96674	0.00767929	0.0190861	-3.73082
207566_at	MR1	1.48313	5.32534	9.92962	3.91564e-09	5.16302e-08	10.9186
224233_s_at	MSTO1	1.48271	6.3326	9.57035	7.2047e-09	8.66196e-08	10.294
205895_s_at	NOLC1	1.48264	6.77043	10.7999	9.49997e-10	1.55815e-08	12.3684
221620_s_at	APOO	1.48142	7.39524	12.1406	1.25117e-10	3.04476e-09	14.4398
1556361_s_at	ANKRD13C	1.4797	4.65399	6.26441	4.25346e-06	2.24872e-05	3.76495
201678_s_at	HMCES	1.47953	9.02026	11.6443	2.5957e-10	5.43212e-09	13.6948
240834_at	OTULIN	1.4786	4.26949	7.35532	4.41472e-07	3.02009e-06	6.07874
1558292_s_at	PIGW	1.47749	6.9269	11.2075	5.03224e-10	9.18254e-09	13.0182
212460_at	SPTSSA	1.47723	8.30805	11.4075	3.7075e-10	7.25462e-09	13.3305
203594_at	RTCA	1.47653	9.12218	13.6719	1.5119e-11	5.66935e-10	16.592
218573_at	MAGEH1	1.47609	8.75912	11.4446	3.50464e-10	6.93844e-09	13.388
218488_at	EIF2B3	1.4759	7.72608	14.5493	4.90585e-12	2.32872e-10	17.7342
201035_s_at	HADH	1.47387	8.01732	10.1373	2.77112e-09	3.87151e-08	11.2727
202041_s_at	FIBP	0.97004	9.26793	11.7882	2.09545e-10	4.59997e-09	13.9134
202240_at	PLK1	1.47366	5.23545	9.09747	1.64583e-08	1.77083e-07	9.44765
235068_at	ZDHHC21	1.47365	6.4158	7.00401	8.99923e-07	5.64523e-06	5.35042
211752_s_at	NDUFS7	1.47335	8.77007	13.837	1.21787e-11	4.82563e-10	16.8117
1554036_at	ZBTB24	1.47185	7.07684	3.35111	0.00321173	0.00873933	-2.8867
207688_s_at	INHBC	1.47088	7.27544	9.53118	7.70708e-09	9.18385e-08	10.225
219311_at	CEP76	1.47005	6.53615	7.64872	2.46675e-07	1.82074e-06	6.67439
201532_at	PSMA3	1.46919	11.0143	14.5617	4.8304e-12	2.29832e-10	17.7499
223084_s_at	CCNDBP1	-0.957663	10.8964	-11.7638	2.17269e-10	4.72835e-09	13.8764
208951_at	ALDH7A1	1.46614	3.77128	7.71207	2.17875e-07	1.63035e-06	6.80148
201068_s_at	PSMC2	1.46577	10.7615	18.1417	8.30933e-14	1.14774e-11	21.8401
206205_at	MPHOSPH9	1.46457	7.19691	8.06005	1.11221e-07	9.02197e-07	7.49005
227985_at	LOC100506098	1.46435	5.83804	7.53372	3.09459e-07	2.21384e-06	6.44229
204922_at	C11orf80	1.46422	6.43345	10.1486	2.7202e-09	3.81093e-08	11.2917
222206_s_at	NCLN	1.46216	7.25146	5.65463	1.61287e-05	7.3218e-05	2.40887
225297_at	HAUS1	1.46156	8.92707	13.226	2.74105e-11	9.08014e-10	15.987
207794_at	CCR2	1.45944	5.77123	4.47167	0.000238616	0.00083083	-0.311226
236798_at	LINC00888	1.45757	7.38142	7.79676	1.84709e-07	1.41309e-06	6.97056
216627_s_at	B4GALT1	1.45506	4.11783	8.4976	4.88506e-08	4.45127e-07	8.33289
46323_at	CANT1	-0.967179	8.92841	-11.7238	2.30568e-10	4.95893e-09	13.8158
218702_at	SARS2	1.45402	5.29532	9.72102	5.5688e-09	6.97795e-08	10.5579
201111_at	CSE1L	1.4538	7.64229	8.68679	3.44912e-08	3.3103e-07	8.68952
201609_x_at	ICMT	1.45374	7.7181	13.422	2.10599e-11	7.42768e-10	16.2551
240189_at	ACOXL	1.45134	6.11215	8.28023	7.32862e-08	6.3318e-07	7.91734
223281_s_at	COX15	1.45032	6.39236	7.27384	5.19996e-07	3.49563e-06	5.91127
202904_s_at	LSM5	1.44984	7.59158	11.8385	1.94536e-10	4.35096e-09	13.9893
221591_s_at	PIMREG	1.44922	5.36924	8.84745	2.57578e-08	2.58527e-07	8.98869
208680_at	PRDX1	1.44918	11.1003	14.1859	7.76419e-12	3.32716e-10	17.2687
217871_s_at	MIF	1.44784	11.0703	13.9309	1.07793e-11	4.36669e-10	16.9357
229500_at	SLC30A9	1.44735	5.89267	7.14056	6.80971e-07	4.41591e-06	5.63544
209123_at	QDPR	1.44713	8.67255	11.9409	1.67346e-10	3.84076e-09	14.143
1569086_at	EML2-AS1	1.44538	4.8416	5.34029	3.2601e-05	0.000136791	1.69517
204441_s_at	POLA2	1.44439	6.50559	12.1577	1.22062e-10	2.9812e-09	14.465
235244_at	CCDC58	1.44384	7.09185	7.19587	6.08691e-07	4.01167e-06	5.75019
209608_s_at	ACAT2	1.44369	7.78982	12.3434	9.34668e-11	2.42677e-09	14.7373
226089_at	RABL3	1.44314	6.84063	8.44283	5.40756e-08	4.87018e-07	8.22878
205449_at	SAC3D1	1.44252	7.88067	9.81172	4.77512e-09	6.1164e-08	10.7154
223515_s_at	COQ3	1.442	7.18378	8.85188	2.55525e-08	2.56849e-07	8.99689
228280_at	ZC3HAV1L	1.44117	7.42641	8.58602	4.14928e-08	3.86935e-07	8.50016
240318_at	AFMID	1.44065	5.30509	7.454	3.62517e-07	2.54468e-06	6.28035
203209_at	RFC5	1.43971	7.75986	11.8347	1.95637e-10	4.35626e-09	13.9835
219275_at	PDCD5	1.43915	7.78145	11.6556	2.55227e-10	5.36909e-09	13.712
217678_at	SLC7A11	1.43716	4.4301	5.66676	1.56997e-05	7.1512e-05	2.43624
206129_s_at	ARSB	1.43647	5.81691	8.89106	2.38088e-08	2.43699e-07	9.06932
213897_s_at	MRPL23	1.4356	9.58898	13.946	1.05706e-11	4.29078e-10	16.9555
205780_at	BIK	1.43519	7.74342	8.02244	1.19512e-07	9.59808e-07	7.4164
238761_at	ELK4	1.43425	5.42274	4.65876	0.000154737	0.000561249	0.123488
212983_at	HRAS	1.4341	6.72922	11.9204	1.72463e-10	3.94923e-09	14.1123
217933_s_at	LAP3	1.43406	10.813	8.17129	9.00148e-08	7.5728e-07	7.70673
225751_at	RBM17	1.43317	6.31128	12.0776	1.37071e-10	3.27639e-09	14.3467
213427_at	RPP40	1.43313	7.56612	10.1407	2.75592e-09	3.85294e-08	11.2783
222154_s_at	SPATS2L	1.4318	8.41832	6.54919	2.3191e-06	1.31052e-05	4.38356
208777_s_at	PSMD11	1.43145	8.63532	14.8585	3.34413e-12	1.72103e-10	18.1224
229640_x_at	LINC00621	1.43143	9.26973	13.1628	2.98589e-11	9.71569e-10	15.8999
209041_s_at	UBE2G2	1.43123	6.0082	7.40074	4.03127e-07	2.7934e-06	6.1717
225308_s_at	TANC1	1.43046	4.21918	5.90667	9.24668e-06	4.45954e-05	2.97427
222192_s_at	LDAH	1.43038	5.77556	6.26428	4.25466e-06	2.24872e-05	3.76466
216834_at	RGS1	1.4298	8.17487	3.76456	0.00123584	0.00368378	-1.94873
218354_at	TRAPPC2L	1.42942	9.57682	13.2687	2.58746e-11	8.74364e-10	16.0457
212809_at	NFATC2IP	1.42904	8.53731	12.9821	3.82156e-11	1.16636e-09	15.6487
224523_s_at	CMSS1	1.42782	7.93499	10.3004	2.11981e-09	3.07883e-08	11.547
231688_at	MMP8	1.42781	6.87292	2.70526	0.0136947	0.0318365	-4.28253
209765_at	ADAM19	1.42763	9.13933	8.92449	2.24186e-08	2.31291e-07	9.13096
204426_at	TMED2	1.42599	8.32317	9.79771	4.88954e-09	6.23131e-08	10.6911
223151_at	DCUN1D5	1.4243	9.17093	12.3048	9.87745e-11	2.51919e-09	14.681
229099_at	UQCC3	1.42421	7.44361	7.20035	6.03191e-07	3.97802e-06	5.75947
204510_at	CDC7	1.42241	7.62363	11.059	6.33086e-10	1.11253e-08	12.7835
223311_s_at	MTA3	1.42176	5.98114	8.82596	2.67786e-08	2.67045e-07	8.94887
210290_at	ZNF174	1.42164	5.78166	8.07528	1.08037e-07	8.79909e-07	7.51979
222698_s_at	IMPACT	1.42121	6.2498	10.7373	1.04891e-09	1.69489e-08	12.2671
207508_at	ATP5MC3	1.42008	11.2657	14.5936	4.64174e-12	2.23472e-10	17.7903
209254_at	KLHDC10	1.41975	5.85956	8.41479	5.69715e-08	5.09913e-07	8.17533
204531_s_at	BRCA1	1.41916	7.29346	10.3803	1.86102e-09	2.75655e-08	11.6803
203889_at	SCG5	1.41739	4.59317	11.1344	5.63223e-10	1.01089e-08	12.9031
204812_at	ZW10	1.41709	7.78436	11.6075	2.7427e-10	5.69251e-09	13.6385
226410_at	CTU2	1.41702	6.2053	10.6003	1.30484e-09	2.02335e-08	12.0437
238164_at	USP6NL	1.41647	7.3052	9.4412	9.004e-09	1.05547e-07	10.0656
224676_at	TMED4	1.41609	7.56955	11.3157	4.2634e-10	8.06846e-09	13.1877
219556_at	TEDC2	1.41521	5.20127	7.15709	6.58487e-07	4.29293e-06	5.66977
225736_at	FBXO22	1.41517	7.18716	5.51153	2.21904e-05	9.74465e-05	2.08507
202726_at	LIG1	1.41469	7.93431	12.1407	1.251e-10	3.04476e-09	14.44
213470_s_at	HNRNPH1	1.41417	7.41918	5.21721	4.30627e-05	0.000174974	1.41345
209444_at	RAP1GDS1	1.41395	9.36674	13.193	2.86619e-11	9.37156e-10	15.9416
235463_s_at	CERS6	1.41318	6.70424	11.6003	2.7723e-10	5.73671e-09	13.6275
1554499_s_at	PPA2	1.41262	4.11492	8.08368	1.06319e-07	8.67672e-07	7.53621
210164_at	GZMB	1.41225	11.4296	6.0441	6.84882e-06	3.42424e-05	3.27974
237105_at	CHROMR	1.41219	6.19085	9.86414	4.37096e-09	5.67073e-08	10.806
220953_s_at	MTMR12	1.41155	5.6941	5.56636	1.96319e-05	8.72751e-05	2.20935
226488_at	RCCD1	1.411	7.17466	12.0682	1.38956e-10	3.30578e-09	14.3328
225441_x_at	NAA38	0.943614	9.49035	11.4773	3.33573e-10	6.67075e-09	13.4385
208827_at	PSMB6	1.40984	10.2241	14.087	8.81364e-12	3.68129e-10	17.1401
204407_at	TTF2	1.40903	7.16272	8.71783	3.25914e-08	3.15953e-07	8.74758
212385_at	TCF4	1.40811	7.1317	7.97325	1.31333e-07	1.04148e-06	7.3198
205352_at	SERPINI1	1.4065	7.14126	8.6364	3.78246e-08	3.57244e-07	8.595
219910_at	FICD	1.40593	5.69428	9.15714	1.48069e-08	1.61642e-07	9.55599
218504_at	FAHD2A	1.40539	7.04227	9.08264	1.68977e-08	1.81424e-07	9.42065
213132_s_at	MCAT	1.40443	6.62574	9.92235	3.96364e-09	5.21608e-08	10.9061
201195_s_at	SLC7A5	1.40436	6.59202	5.05292	6.25749e-05	0.00024656	1.03571
1555388_s_at	SNX25	1.40321	6.82716	7.64937	2.4636e-07	1.81921e-06	6.6757
219060_at	WDYHV1	1.40317	6.90895	8.5093	4.78033e-08	4.36768e-07	8.3551
215714_s_at	SMARCA4	1.40275	7.83147	7.40645	3.98556e-07	2.76495e-06	6.18337
200806_s_at	HSPD1	1.4024	9.49798	10.0036	3.46022e-09	4.67245e-08	11.0453
214890_s_at	FAM149A	1.40238	4.7388	5.18563	4.62618e-05	0.000186806	1.34097
231931_at	PRDM15	1.40144	7.33852	7.31313	4.80472e-07	3.25488e-06	5.99213
204125_at	NDUFAF1	1.40058	8.83605	12.9963	3.74772e-11	1.15078e-09	15.6686
229551_x_at	ZNF367	1.39996	7.7264	9.36001	1.03692e-08	1.18637e-07	9.92101
220169_at	TMEM156	1.39885	7.42283	6.207	4.81284e-06	2.5076e-05	3.63904
203039_s_at	NDUFS1	1.39837	8.63773	14.22	7.43428e-12	3.21154e-10	17.3128
224064_s_at	DHDDS	1.39834	6.67776	10.1057	2.91985e-09	4.04289e-08	11.2191
205105_at	MAN2A1	1.39811	9.83421	11.3082	4.31293e-10	8.14691e-09	13.1759
224330_s_at	MRPL27	1.39794	9.19171	10.7068	1.10104e-09	1.76009e-08	12.2174
225083_at	GTF3C6	1.39749	10.7383	15.9905	8.69072e-13	5.94327e-11	19.4837
223452_s_at	ATL3	1.3973	7.14251	8.68602	3.45401e-08	3.31342e-07	8.68807
208910_s_at	C1QBP	1.39682	10.2523	12.8608	4.51634e-11	1.32431e-09	15.4786
224851_at	CDK6	1.39676	7.50147	6.50739	2.53333e-06	1.41572e-05	4.2934
209589_s_at	EPHB2	1.39662	5.20703	7.62169	2.60138e-07	1.90907e-06	6.61999
239314_at	NHLRC3	1.39612	6.04538	10.1982	2.50641e-09	3.56841e-08	11.3755
224632_at	GPATCH4	1.39609	7.34038	8.62255	3.87981e-08	3.65242e-07	8.56896
218654_s_at	MRPS33	1.39561	9.45766	11.3461	4.07024e-10	7.77585e-09	13.2351
201113_at	TUFM	1.39559	10.7422	11.8156	2.0123e-10	4.45621e-09	13.9548
203663_s_at	COX5A	1.39559	11.2451	13.4905	1.92228e-11	6.86373e-10	16.3479
222503_s_at	WDR41	1.39551	8.05527	12.3255	9.58894e-11	2.47344e-09	14.7112
203105_s_at	DNM1L	1.39408	7.65102	11.4285	3.59141e-10	7.08242e-09	13.363
223061_at	CHID1	1.39272	7.95821	9.75497	5.25675e-09	6.63225e-08	10.617
200643_at	HDLBP	1.39219	8.73385	8.89095	2.38132e-08	2.43699e-07	9.06912
217975_at	TCEAL9	1.3914	6.19937	6.9964	9.14094e-07	5.72522e-06	5.33445
224972_at	ROMO1	1.39071	10.6011	16.0052	8.54408e-13	5.90302e-11	19.5009
228073_at	NANP	1.39066	6.31049	7.58211	2.81239e-07	2.04091e-06	6.54016
1559051_s_at	CGAS	1.38951	6.3319	12.2527	1.0644e-10	2.65429e-09	14.6048
201274_at	PSMA5	1.38933	10.7704	13.3442	2.33759e-11	8.08893e-10	16.149
1559701_s_at	NDST2	1.38869	5.6245	7.58777	2.78116e-07	2.02188e-06	6.55159
201583_s_at	SEC23B	1.3886	9.27237	11.3871	3.82452e-10	7.45468e-09	13.2988
208319_s_at	RBM3	1.3882	10.119	8.1828	8.80736e-08	7.44053e-07	7.72906
202209_at	LSM3	0.98836	10.5056	11.3549	4.01617e-10	7.70173e-09	13.2488
212789_at	NCAPD3	1.38791	7.67033	9.15744	1.47991e-08	1.61642e-07	9.55653
216064_s_at	AGA	1.38562	7.88259	9.75264	5.27751e-09	6.64183e-08	10.6129
213899_at	METAP2	1.38494	7.5405	9.99019	3.53831e-09	4.75563e-08	11.0224
201900_s_at	AKR1A1	1.38447	9.87365	14.9341	3.04814e-12	1.60557e-10	18.2162
201571_s_at	DCTD	1.38443	7.66317	12.1014	1.32418e-10	3.18783e-09	14.3819
220239_at	KLHL7	1.38432	7.48554	10.3707	1.89029e-09	2.79375e-08	11.6643
206896_s_at	GNG7	1.38375	8.85294	9.20263	1.3664e-08	1.50632e-07	9.6383
1559249_at	ATXN1	1.38314	6.97421	5.94834	8.44018e-06	4.11484e-05	3.06711
218993_at	MRM3	0.98641	7.61458	11.3318	4.16004e-10	7.90995e-09	13.2128
209432_s_at	CREB3	1.38299	7.85595	9.6836	5.93519e-09	7.3684e-08	10.4926
221449_s_at	ITFG1	1.38272	9.22013	14.8532	3.36602e-12	1.72789e-10	18.1158
203052_at	C2	1.38224	5.44918	4.88133	9.26744e-05	0.000352292	0.639469
222449_at	PMEPA1	1.38187	6.15435	5.54511	2.05855e-05	9.09171e-05	2.16122
218903_s_at	NABP2	1.38107	6.60688	7.77997	1.90844e-07	1.45396e-06	6.93711
200750_s_at	RAN	1.38072	11.3754	13.3399	2.35085e-11	8.1188e-10	16.1432
226882_x_at	WDR4	1.3804	4.91327	7.26414	5.30264e-07	3.55164e-06	5.89127
236976_at	FANCA	1.38036	4.68741	8.36189	6.28825e-08	5.55669e-07	8.0742
204005_s_at	PAWR	1.37972	5.40953	8.12161	9.89144e-08	8.17158e-07	7.61015
228970_at	ZBTB8OS	0.992886	9.80946	11.3032	4.34603e-10	8.18644e-09	13.1681
218188_s_at	TIMM13	1.37951	7.90934	8.88157	2.42194e-08	2.46148e-07	9.05179
202819_s_at	ELOA	1.37916	7.47926	12.2547	1.06136e-10	2.64997e-09	14.6077
1553530_a_at	ITGB1	1.37807	8.65766	6.39864	3.19164e-06	1.73413e-05	4.05776
204868_at	MRPL58	1.37684	8.79812	11.485	3.29745e-10	6.65228e-09	13.4503
226453_at	RNASEH2C	1.37632	8.2766	12.3782	8.89431e-11	2.34022e-09	14.7879
243621_at	SPACA3	1.37586	4.39967	4.99249	7.18377e-05	0.000279186	0.896343
204169_at	IMPDH1	-0.958382	7.56995	-11.286	4.46154e-10	8.34946e-09	13.1413
201587_s_at	IRAK1	0.951568	10.7369	11.2832	4.4805e-10	8.37717e-09	13.137
212121_at	TCTN3	1.37538	8.03786	11.7313	2.28009e-10	4.92489e-09	13.8272
235644_at	CCDC138	1.37521	5.8327	7.9308	1.42507e-07	1.12084e-06	7.23618
227711_at	GTSF1	1.37435	7.53356	7.24863	5.47113e-07	3.64273e-06	5.85927
226437_at	YIF1B	1.37354	6.82013	11.4421	3.51834e-10	6.95873e-09	13.384
210788_s_at	DHRS7	-0.925729	10.7796	-11.267	4.59332e-10	8.54849e-09	13.1115
213540_at	HSD17B8	1.37344	7.25296	9.25069	1.25558e-08	1.39945e-07	9.72497
201457_x_at	BUB3	1.37298	10.6012	13.0478	3.49245e-11	1.09007e-09	15.7404
205401_at	AGPS	1.37269	6.90721	11.985	1.56894e-10	3.66764e-09	14.2088
217858_s_at	ARMCX3	1.37214	8.41932	8.08003	1.07062e-07	8.72673e-07	7.52908
202175_at	CHPF	1.37071	5.11848	8.22151	8.18581e-08	6.97974e-07	7.80403
222386_s_at	COPZ1	1.37042	9.75879	13.3553	2.30296e-11	7.99655e-10	16.1642
208836_at	ATP1B3	1.37026	10.7107	15.1085	2.46527e-12	1.35959e-10	18.4309
210416_s_at	CHEK2	1.37	6.63429	8.74018	3.12908e-08	3.05113e-07	8.7893
1556698_a_at	GPRIN3	1.3698	6.55392	7.81111	1.7963e-07	1.37999e-06	6.99911
1555910_at	PTCD2	1.36947	6.62837	8.37038	6.18927e-08	5.47641e-07	8.09045
219819_s_at	MRPS28	1.36877	8.58735	12.1649	1.20789e-10	2.96087e-09	14.4757
1554019_s_at	CEP57L1	1.36841	4.55764	8.60945	3.97428e-08	3.72917e-07	8.54431
214231_s_at	VWA8	1.36802	5.78432	8.66884	3.56426e-08	3.40221e-07	8.65588
214442_s_at	PIAS2	1.36725	7.19399	8.86185	2.50964e-08	2.53148e-07	9.01535
231269_at	ASCC3	1.36705	6.36222	8.30499	6.9955e-08	6.09357e-07	7.965
222052_at	C19orf54	1.36697	7.43014	12.8261	4.73898e-11	1.36773e-09	15.4296
222525_s_at	CCDC25	1.36687	8.51078	9.98617	3.56215e-09	4.78448e-08	11.0155
204616_at	UCHL3	1.36559	9.23933	15.945	9.15923e-13	6.13029e-11	19.4308
201263_at	TARS1	1.3655	9.493	12.2899	1.00902e-10	2.55268e-09	14.6593
223772_s_at	TMEM87A	1.3653	4.29468	9.3526	1.05041e-08	1.19688e-07	9.90777
203972_s_at	PEX3	1.36528	7.36487	11.5091	3.17954e-10	6.44016e-09	13.4875
203422_at	POLD1	1.36203	6.89467	9.60634	6.77319e-09	8.20663e-08	10.3573
223868_s_at	WWOX	1.36174	5.01325	6.90908	1.09402e-06	6.70235e-06	5.15081
202415_s_at	HSPBP1	1.36173	6.19409	10.5611	1.38964e-09	2.13516e-08	11.9792
213647_at	DNA2	1.35915	5.9854	9.10833	1.61441e-08	1.74166e-07	9.4674
207469_s_at	PIR	1.35772	4.1153	7.25341	5.41858e-07	3.61131e-06	5.86914
219479_at	POGLUT2	1.3574	4.73087	6.02822	7.08973e-06	3.52634e-05	3.24455
1563796_s_at	EARS2	1.35717	5.78173	8.29144	7.17584e-08	6.21844e-07	7.93893
202282_at	HSD17B10	1.35699	9.6016	12.2357	1.09076e-10	2.7e-09	14.5798
201672_s_at	USP14	1.35676	9.76996	13.8052	1.26948e-11	4.9729e-10	16.7696
221437_s_at	MRPS15	1.35604	8.47127	12.0535	1.41975e-10	3.36965e-09	14.3108
212858_at	PAQR4	1.35588	6.09273	9.45984	8.71782e-09	1.0279e-07	10.0987
203612_at	BYSL	1.35428	5.94605	8.24234	7.87041e-08	6.74502e-07	7.84428
227332_at	PXN-AS1	1.35405	6.00408	10.1119	2.89013e-09	4.01001e-08	11.2296
201568_at	UQCRQ	1.35383	10.569	15.3832	1.77204e-12	1.05144e-10	18.7647
225301_s_at	MYO5B	1.35334	4.91451	4.71375	0.000136288	0.000501088	0.251136
218003_s_at	FKBP3	1.353	9.77242	12.4791	7.70579e-11	2.07552e-09	14.9342
209482_at	POP7	0.983567	8.53003	11.1471	5.5234e-10	9.93128e-09	12.923
211450_s_at	MSH6	1.35154	7.15182	9.39345	9.78248e-09	1.12772e-07	9.98069
201173_x_at	NUDC	1.35081	8.63959	8.58747	4.13826e-08	3.86149e-07	8.50288
1555334_s_at	SLC30A5	1.34959	6.98204	7.32905	4.65359e-07	3.16312e-06	6.02483
218722_s_at	CCDC51	1.34918	7.14845	11.0766	6.15949e-10	1.0881e-08	12.8116
204766_s_at	NUDT1	1.3486	7.92041	12.8364	4.67173e-11	1.35935e-09	15.4442
219944_at	CLIP4	1.34833	6.12857	7.83322	1.72084e-07	1.32809e-06	7.04306
219347_at	NUDT15	1.34724	7.59714	11.0681	6.24206e-10	1.09884e-08	12.798
227890_at	TMEM198	1.34658	5.38975	7.97092	1.31923e-07	1.04574e-06	7.31521
206074_s_at	HMGA1	1.34654	8.38755	13.7869	1.30017e-11	5.04415e-10	16.7453
201584_s_at	DDX39A	1.34563	10.2829	13.9878	1.00141e-11	4.10621e-10	17.0104
229412_at	TAF8	1.3447	6.58452	5.90625	9.25511e-06	4.46254e-05	2.97335
201569_s_at	SAMM50	1.34364	9.12177	12.4437	8.10273e-11	2.16748e-09	14.883
205628_at	PRIM2	1.34267	5.98162	7.42222	3.86214e-07	2.69229e-06	6.21556
223355_at	ALG1	1.34165	6.98236	9.70569	5.71592e-09	7.13129e-08	10.5312
208613_s_at	FLNB	1.34117	5.79058	10.102	2.93779e-09	4.05938e-08	11.2129
202475_at	TMEM147	1.34092	9.99937	12.2434	1.07877e-10	2.67919e-09	14.5911
203605_at	SRP54	1.34085	9.7308	11.1829	5.22671e-10	9.49943e-09	12.9795
219015_s_at	ALG13	1.34	7.61507	11.1116	5.83449e-10	1.04072e-08	12.867
226118_at	CENPO	1.33973	6.51794	9.17192	1.44251e-08	1.58114e-07	9.58276
204744_s_at	IARS1	1.33906	10.5165	12.3806	8.86295e-11	2.33727e-09	14.7915
221839_s_at	UBAP2	1.33833	8.98863	10.375	1.87702e-09	2.7782e-08	11.6715
209096_at	UBE2V2	0.988462	9.41131	11.0744	6.1809e-10	1.08998e-08	12.808
219362_at	NAA35	1.33816	6.83149	8.15923	9.2096e-08	7.71572e-07	7.68331
201622_at	SND1	1.33806	9.66885	13.1379	3.08863e-11	1.00338e-09	15.8655
222774_s_at	NETO2	1.33786	6.88653	10.3613	1.91926e-09	2.83035e-08	11.6487
203343_at	UGDH	1.33693	7.8509	6.48582	2.65181e-06	1.47371e-05	4.24677
217720_at	CHCHD2	0.832901	12.0494	11.0552	6.36812e-10	1.11766e-08	12.7775
218597_s_at	CISD1	1.33607	8.60855	10.1153	2.8738e-09	3.99285e-08	11.2354
208624_s_at	EIF4G1	1.33596	6.91685	7.29941	4.93906e-07	3.33805e-06	5.96392
208802_at	SRP72	1.33584	8.51981	11.2349	4.82479e-10	8.88257e-09	13.0613
225853_at	GNPNAT1	1.33569	7.96857	11.0222	6.70361e-10	1.16749e-08	12.725
227507_at	ZNF592	-0.985826	8.29122	-11.0327	6.59477e-10	1.15288e-08	12.7417
232151_at	MACC1	1.33496	4.42401	6.63375	1.94081e-06	1.12157e-05	4.56532
218112_at	MRPS34	1.33457	7.61243	8.36716	6.22657e-08	5.50459e-07	8.08429
212129_at	NIPA2	0.981496	10.3449	11.0214	6.71142e-10	1.16749e-08	12.7238
217894_at	KCTD3	1.33407	5.76474	8.81907	2.71148e-08	2.69731e-07	8.93608
205133_s_at	HSPE1	1.33209	10.2864	10.8407	8.90732e-10	1.47413e-08	12.4343
221610_s_at	STAP2	1.33139	4.76249	8.24924	7.76871e-08	6.67203e-07	7.8576
205047_s_at	ASNS	1.33126	8.95716	8.50061	4.85786e-08	4.43049e-07	8.33862
222894_x_at	NDUFAF5	1.32999	7.39767	9.86166	4.38924e-09	5.67888e-08	10.8017
226686_at	CISD2	1.32852	8.4812	6.54988	2.31569e-06	1.30932e-05	4.38506
208787_at	MRPL3	1.32828	10.6269	12.7228	5.47095e-11	1.55015e-09	15.2833
225943_at	NLN	1.32809	5.592	8.77797	2.92125e-08	2.87199e-07	8.85973
203316_s_at	SNRPE	0.993812	11.346	11.0041	6.89467e-10	1.1919e-08	12.6963
210970_s_at	IBTK	1.32655	9.03533	8.84483	2.588e-08	2.59624e-07	8.98384
205801_s_at	RASGRP3	1.32609	7.27024	9.39497	9.75662e-09	1.12603e-07	9.9834
200682_s_at	UBE2L3	1.32598	10.9178	13.7479	1.36833e-11	5.25802e-10	16.6934
218213_s_at	TMEM258	1.32576	11.8876	16.2161	6.70972e-13	5.0134e-11	19.7444
239680_at	WDR76	1.32572	5.36063	5.42246	2.70956e-05	0.000116008	1.88258
218512_at	WDR12	1.32456	8.01621	9.71481	5.6279e-09	7.04325e-08	10.5471
1554010_at	NDST1	1.32445	6.47531	5.60292	1.80949e-05	8.12661e-05	2.29209
201614_s_at	RUVBL1	1.32408	7.92884	11.4712	3.36671e-10	6.71146e-09	13.429
235029_at	GINS4	1.32347	4.60683	8.14499	9.46166e-08	7.87782e-07	7.65565
225578_at	MZT1	1.32263	8.15469	11.9514	1.64799e-10	3.80165e-09	14.1587
219544_at	BORA	1.32251	7.54889	9.39705	9.72153e-09	1.12455e-07	9.98709
206553_at	OAS2	1.32215	6.65558	5.34908	3.19612e-05	0.00013433	1.71525
208091_s_at	VOPP1	1.32214	10.9625	11.2663	4.59824e-10	8.54975e-09	13.1104
205219_s_at	GALK2	1.32187	7.13216	10.6421	1.22045e-09	1.91605e-08	12.1121
201469_s_at	SHC1	1.32135	5.06673	8.53906	4.52448e-08	4.16219e-07	8.41146
229074_at	EHD4	1.31942	7.60202	11.3585	3.99459e-10	7.67698e-09	13.2543
201093_x_at	SDHA	1.31855	9.69445	9.96967	3.6617e-09	4.86917e-08	10.9873
1569642_at	F2R	1.31849	6.35303	4.31374	0.000344348	0.00115589	-0.678373
223622_s_at	HYI	1.31841	6.82872	9.34029	1.07321e-08	1.22014e-07	9.88577
224507_s_at	MGC12916	1.31832	5.45583	6.23096	4.57066e-06	2.39565e-05	3.69165
224441_s_at	USP45	1.3175	4.38336	8.99926	1.96062e-08	2.0633e-07	9.26832
213937_s_at	FTSJ1	1.31744	6.63322	8.45275	5.30876e-08	4.79834e-07	8.24767
209413_at	B4GALT2	1.31733	5.74606	11.8455	1.92552e-10	4.31615e-09	13.9998
204027_s_at	METTL1	1.31728	5.9238	10.1888	2.54547e-09	3.60874e-08	11.3596
36830_at	MIPEP	1.31676	6.15374	11.5149	3.15207e-10	6.40522e-09	13.4964
209085_x_at	RFC1	1.31549	8.39831	12.3469	9.29956e-11	2.41789e-09	14.7425
216521_s_at	BRCC3	1.31541	6.04151	7.58134	2.81664e-07	2.04325e-06	6.53862
202347_s_at	UBE2K	1.31486	9.12704	9.5984	6.86607e-09	8.29934e-08	10.3434
204998_s_at	ATF5	1.31438	6.65019	9.14857	1.5033e-08	1.63579e-07	9.54047
200610_s_at	NCL	1.31379	11.0032	8.20972	8.37017e-08	7.11288e-07	7.78121
224913_s_at	TIMM50	1.31355	8.56693	12.2419	1.08103e-10	2.67919e-09	14.5889
224410_s_at	LMBR1	1.3135	5.727	6.86212	1.20553e-06	7.32322e-06	5.05164
235458_at	HAVCR2	1.31332	7.70286	7.65399	2.44138e-07	1.8061e-06	6.68498
228123_s_at	ABHD12	1.31239	5.95562	9.32055	1.11087e-08	1.2555e-07	9.85043
244519_at	ASXL1	1.31094	8.2883	8.06967	1.09198e-07	8.88652e-07	7.50884
202780_at	OXCT1	1.31082	9.02315	9.80582	4.82292e-09	6.16198e-08	10.7052
209103_s_at	UFD1	0.93392	10.6292	10.8829	8.33495e-10	1.39775e-08	12.5022
217960_s_at	TOMM22	0.980987	8.19031	10.8814	8.3547e-10	1.3999e-08	12.4998
1552644_a_at	PHC3	1.30993	6.61164	8.44433	5.39247e-08	4.85876e-07	8.23164
223804_s_at	THUMPD3	1.30913	7.53644	10.5196	1.48544e-09	2.26168e-08	11.911
218830_at	RPL26L1	1.30767	8.92376	14.4587	5.4955e-12	2.54865e-10	17.6192
228859_at	ZGRF1	1.30747	5.20326	7.84481	1.68261e-07	1.30257e-06	7.06606
220470_at	BET1L	1.30727	6.00374	7.33012	4.64361e-07	3.15847e-06	6.02702
223233_s_at	CGN	1.30453	4.63404	5.9393	8.60877e-06	4.18591e-05	3.04699
222424_s_at	NUCKS1	1.30397	7.71494	10.2627	2.2546e-09	3.25352e-08	11.4839
204905_s_at	EEF1E1	1.30339	8.97357	12.0344	1.45971e-10	3.4523e-09	14.2825
209746_s_at	COQ7	1.30198	5.52238	8.12996	9.7357e-08	8.07267e-07	7.62641
201226_at	NDUFB8	1.30186	11.0128	15.441	1.65404e-12	1.00206e-10	18.8343
206770_s_at	SLC35A3	1.30173	6.84434	11.1082	5.86561e-10	1.04534e-08	12.8616
236852_at	FBXO43	1.30123	4.87447	8.14599	9.44378e-08	7.86618e-07	7.65759
211932_at	HNRNPA3	1.30114	9.48993	9.22078	1.32341e-08	1.46534e-07	9.67106
219683_at	FZD3	1.30082	4.14218	6.49989	2.57389e-06	1.4356e-05	4.27719
1555241_at	RBIS	1.30049	8.92174	8.50177	4.84741e-08	4.42496e-07	8.34082
200917_s_at	SRPRA	1.29919	5.56376	5.85862	1.02754e-05	4.90759e-05	2.86699
201011_at	RPN1	1.29786	10.7181	11.0891	6.04126e-10	1.06909e-08	12.8314
224683_at	FBH1	1.29719	8.46811	10.7581	1.01488e-09	1.64583e-08	12.3008
205406_s_at	SPA17	1.29699	4.58589	6.38681	3.2731e-06	1.77552e-05	4.03205
224164_at	TPM3	1.29662	5.51856	4.55127	0.000198414	0.000701999	-0.126199
210653_s_at	BCKDHB	1.29488	6.49567	8.8965	2.35763e-08	2.41804e-07	9.07937
201618_x_at	GPAA1	1.29452	7.67601	10.7902	9.6457e-10	1.57437e-08	12.3528
225382_at	ZNF275	1.29429	6.38594	9.05209	1.78421e-08	1.89845e-07	9.36493
217927_at	SPCS1	1.2934	11.5243	12.9381	4.05945e-11	1.21507e-09	15.5872
202148_s_at	PYCR1	1.29316	5.1495	6.78753	1.40732e-06	8.4147e-06	4.89354
218399_s_at	CDCA4	1.29295	7.20129	9.20996	1.34887e-08	1.48917e-07	9.65153
204839_at	POP5	1.29251	9.65417	11.1163	5.79227e-10	1.03593e-08	12.8744
216941_s_at	TAF1B	1.2921	6.76602	8.39462	5.91546e-08	5.25952e-07	8.13681
205414_s_at	ARHGAP44	1.292	4.07234	6.32786	3.71239e-06	1.98552e-05	3.90364
226025_at	ANKRD28	1.29146	9.37062	10.498	1.53812e-09	2.33309e-08	11.8753
228542_at	MRS2	1.29112	5.90723	7.1055	7.31328e-07	4.69568e-06	5.56249
1554158_at	ZMYND11	1.2902	4.88387	7.84086	1.69555e-07	1.31158e-06	7.05822
242414_at	QPRT	1.28977	5.50974	6.47196	2.73088e-06	1.51312e-05	4.21679
241599_at	LSM11	1.2886	4.7269	7.42868	3.81268e-07	2.66517e-06	6.22875
235557_at	GPAT2	1.28845	7.26608	4.17833	0.000471868	0.00153614	-0.99291
220230_s_at	CYB5R2	1.28835	4.48557	5.23767	4.1112e-05	0.000168166	1.46036
223513_at	CENPJ	1.28828	7.95282	9.5617	7.31264e-09	8.76153e-08	10.2788
209461_x_at	WDR18	1.28685	6.7727	10.2225	2.40811e-09	3.44542e-08	11.4164
1559399_s_at	ZCCHC10	1.28631	7.94212	11.0212	6.71413e-10	1.16749e-08	12.7234
218365_s_at	DARS2	1.28626	5.89783	7.88376	1.56046e-07	1.21924e-06	7.14323
242260_at	MATR3	1.28608	5.59992	5.43386	2.64108e-05	0.000113558	1.90852
210005_at	GART	1.28605	6.08014	8.43579	5.47876e-08	4.92113e-07	8.21538
203067_at	PDHX	1.28446	8.64096	13.8629	1.17749e-11	4.7039e-10	16.846
235193_at	FAM214A	1.28422	6.26953	3.28629	0.00372548	0.00997185	-3.0313
231996_at	N4BP2	1.28407	5.42314	4.0129	0.000693583	0.00218119	-1.37634
208649_s_at	VCP	1.28392	9.84776	11.5148	3.15247e-10	6.40522e-09	13.4962
220265_at	GPR107	1.28368	4.37871	9.55758	7.36467e-09	8.81227e-08	10.2715
223114_at	COQ5	1.28338	9.20603	11.3057	4.32917e-10	8.16994e-09	13.1721
208959_s_at	ERP44	0.963143	10.8221	10.7305	1.06021e-09	1.707e-08	12.2561
202854_at	HPRT1	0.936194	9.62286	10.7297	1.06166e-09	1.70796e-08	12.2547
203517_at	MTX2	1.28312	8.00046	11.1518	5.48367e-10	9.87746e-09	12.9304
1553690_at	SGO1	1.28139	4.48709	5.69978	1.45909e-05	6.72816e-05	2.51063
219512_at	DSN1	1.28133	6.61487	10.7891	9.66293e-10	1.57591e-08	12.351
220668_s_at	DNMT3B	1.28126	4.85056	8.58379	4.16634e-08	3.88051e-07	8.49595
200650_s_at	LDHA	1.28084	11.9921	14.6249	4.46398e-12	2.17003e-10	17.8299
208816_x_at	ANXA2P2	0.985459	9.86989	10.7106	1.09428e-09	1.75207e-08	12.2237
201718_s_at	EPB41L2	1.28019	4.96165	5.4784	2.38995e-05	0.000103934	2.00982
216392_s_at	SEC23IP	1.27995	6.4139	7.81779	1.77314e-07	1.36428e-06	7.0124
201463_s_at	TALDO1	-0.955016	12.0479	-10.7057	1.10285e-09	1.76159e-08	12.2158
204331_s_at	MRPS12	1.27971	9.07507	12.2962	9.99974e-11	2.53754e-09	14.6684
204659_s_at	GFER	1.27945	7.07974	10.1705	2.62369e-09	3.69883e-08	11.3286
218397_at	FANCL	1.27911	7.1368	10.4466	1.6713e-09	2.49755e-08	11.7903
204022_at	WWP2	-0.945986	8.61173	-10.6994	1.11405e-09	1.77386e-08	12.2054
228759_at	CREB3L2	1.27846	6.98748	11.0292	6.63028e-10	1.15809e-08	12.7363
231852_at	ERI1	1.27691	5.64264	8.35798	6.33439e-08	5.59256e-07	8.06671
218052_s_at	ATP13A1	1.27688	8.55758	11.8495	1.91404e-10	4.29521e-09	14.0059
223626_x_at	IFI27L2	1.27641	7.4665	12.1253	1.27919e-10	3.09428e-09	14.4172
201131_s_at	CDH1	1.27595	4.82545	4.34967	0.000316756	0.00107238	-0.594858
202839_s_at	NDUFB7	1.27562	9.57063	12.8863	4.36014e-11	1.28787e-09	15.5145
208698_s_at	NONO	1.27558	8.11536	12.8331	4.69317e-11	1.35978e-09	15.4395
208315_x_at	TRAF3	0.955212	6.46835	10.6792	1.15045e-09	1.82033e-08	12.1725
202528_at	GALE	1.27464	6.38433	10.6366	1.23122e-09	1.92996e-08	12.1031
224217_s_at	FAF1	1.27463	8.61716	13.6011	1.66004e-11	6.06696e-10	16.497
213005_s_at	KANK1	1.27405	6.01783	3.51508	0.0022024	0.00623333	-2.5176
39817_s_at	DNPH1	1.2721	6.88366	10.7613	1.00969e-09	1.64138e-08	12.306
201554_x_at	GYG1	1.27184	10.11	13.4639	1.99153e-11	7.06102e-10	16.3119
217294_s_at	ENO1	1.27036	8.87226	11.805	2.04397e-10	4.50656e-09	13.9388
200708_at	GOT2	1.26888	8.88631	13.0707	3.38484e-11	1.06822e-09	15.7723
223086_x_at	MRPL51	1.26881	10.8274	10.8469	8.81987e-10	1.46567e-08	12.4444
226609_at	DCBLD1	1.26725	6.17618	7.0021	9.03467e-07	5.66393e-06	5.3464
202077_at	NDUFAB1	1.26687	11.08	13.8463	1.20316e-11	4.79695e-10	16.8241
211212_s_at	ORC5	1.26686	4.79059	6.0582	6.64201e-06	3.33406e-05	3.31096
229771_at	MAP3K13	1.2666	4.62777	7.55608	2.96074e-07	2.13093e-06	6.48755
208097_s_at	TMX1	1.26594	8.19811	13.2511	2.64955e-11	8.85335e-10	16.0215
34764_at	LARS2	1.26594	7.37673	7.12364	7.0481e-07	4.54997e-06	5.60026
222767_s_at	C12orf49	1.2659	6.39018	7.71646	2.16013e-07	1.61761e-06	6.81027
225331_at	CCDC50	1.26571	9.31673	10.9925	7.02018e-10	1.20944e-08	12.6778
227741_at	HACD2	1.26537	5.7359	5.22531	4.22792e-05	0.000172276	1.43203
232138_at	MBNL2	1.26493	5.8178	6.96029	9.84484e-07	6.10731e-06	5.25863
211774_s_at	MMACHC	1.26427	5.6414	8.5888	4.12808e-08	3.85499e-07	8.50541
211502_s_at	CDK14	1.26351	6.04734	6.10142	6.04693e-06	3.06741e-05	3.40653
236400_at	IDH1-AS1	1.26316	4.09961	7.50897	3.25013e-07	2.30468e-06	6.3921
204252_at	CDK2	1.26289	7.45221	10.7958	9.56066e-10	1.56429e-08	12.3619
200818_at	ATP5PO	0.887912	11.9329	10.6142	1.27618e-09	1.98349e-08	12.0664
223101_s_at	ARPC5L	1.26233	9.0964	9.94752	3.79998e-09	5.02364e-08	10.9493
202942_at	ETFB	1.26183	8.53349	13.8433	1.20792e-11	4.80643e-10	16.8201
222500_at	PPIL1	1.2613	8.21021	8.18874	8.70894e-08	7.36663e-07	7.74057
205207_at	IL6	1.26109	4.71076	7.1151	7.1717e-07	4.61947e-06	5.58248
209321_s_at	ADCY3	1.25997	6.26948	5.70279	1.44939e-05	6.68956e-05	2.5174
224483_s_at	MFSD9	1.25941	4.65387	7.08771	7.58337e-07	4.84903e-06	5.52542
241866_at	SLC16A7	1.25908	5.26728	5.99568	7.61091e-06	3.75754e-05	3.17235
221652_s_at	INTS13	1.25901	9.01043	8.20992	8.36698e-08	7.11288e-07	7.7816
223035_s_at	FARSB	1.25896	8.6369	10.6999	1.11319e-09	1.77386e-08	12.2062
210320_s_at	DDX52	1.25872	6.20982	6.98399	9.37675e-07	5.85474e-06	5.30842
223334_at	TMEM126A	1.25859	9.55433	12.6043	6.45852e-11	1.79222e-09	15.1142
218598_at	RINT1	1.25745	7.88601	9.42417	9.27397e-09	1.08146e-07	10.0354
222075_s_at	OAZ3	1.257	5.01346	7.08578	7.61322e-07	4.86658e-06	5.5214
203093_s_at	TIMM44	1.25695	6.15951	10.5385	1.44098e-09	2.20348e-08	11.9421
225991_at	TMEM41A	1.25694	7.03075	7.31318	4.80426e-07	3.25488e-06	5.99223
202542_s_at	AIMP1	0.8253	9.07613	10.5597	1.39271e-09	2.13824e-08	11.977
213548_s_at	CDV3	1.25634	6.58844	8.81038	2.75449e-08	2.7347e-07	8.91996
218619_s_at	SUV39H1	1.2559	6.52622	10.8902	8.23984e-10	1.3841e-08	12.514
212891_s_at	GADD45GIP1	1.25549	8.3362	11.8113	2.02501e-10	4.47454e-09	13.9483
215548_s_at	SCFD1	1.25394	9.34731	12.7973	4.93199e-11	1.41937e-09	15.3889
218957_s_at	PAAF1	1.25385	7.4922	9.8013	4.85991e-09	6.20139e-08	10.6973
221750_at	HMGCS1	0.999215	7.88842	10.5381	1.44175e-09	2.20348e-08	11.9415
201946_s_at	CCT2	1.2535	8.38613	8.96563	2.08228e-08	2.1732e-07	9.20663
220011_at	AUNIP	1.2533	5.50886	7.1384	6.83973e-07	4.43111e-06	5.63094
220177_s_at	TMPRSS3	1.25318	4.73636	6.83719	1.26941e-06	7.66742e-06	4.99889
219204_s_at	SRR	1.25292	6.11487	9.87031	4.32579e-09	5.62659e-08	10.8166
204460_s_at	RAD1	1.2529	6.83085	9.05414	1.77769e-08	1.89351e-07	9.36868
210149_s_at	ATP5PD	0.918042	11.261	10.5182	1.48874e-09	2.26499e-08	11.9087
218761_at	RNF111	-0.979315	9.49615	-10.5163	1.49335e-09	2.2703e-08	11.9056
204077_x_at	ENTPD4	1.25228	5.85856	5.14882	5.02959e-05	0.000201724	1.25643
218489_s_at	ALAD	1.25165	5.76378	7.08466	7.63061e-07	4.8746e-06	5.51907
232591_s_at	TMEM30A	1.25158	7.00184	8.49315	4.92548e-08	4.47396e-07	8.32445
203201_at	PMM2	1.2503	8.56242	7.75318	2.0107e-07	1.52469e-06	6.88367
219080_s_at	CTPS2	1.25005	5.58855	6.68882	1.72914e-06	1.0123e-05	4.68322
218160_at	NDUFA8	1.24941	9.06912	9.77536	5.07811e-09	6.43908e-08	10.6524
201272_at	AKR1B1	1.24843	9.88352	11.0093	6.83936e-10	1.18629e-08	12.7045
44654_at	G6PC3	1.24842	8.22513	12.8707	4.45544e-11	1.30835e-09	15.4925
224467_s_at	PDCD2L	1.24838	6.90385	8.71455	3.27868e-08	3.17086e-07	8.74145
233651_s_at	MPND	1.24815	7.27715	7.37908	4.20971e-07	2.9005e-06	6.12739
200679_x_at	HMGB1	1.24766	11.3083	11.5295	3.08344e-10	6.29609e-09	13.5189
221255_s_at	EMC6	0.891936	9.0411	10.4739	1.59895e-09	2.40723e-08	11.8356
202246_s_at	CDK4	1.24747	8.59877	9.6761	6.01151e-09	7.44026e-08	10.4795
225088_at	FOPNL	1.24647	6.06805	6.77778	1.43616e-06	8.56177e-06	4.87282
225105_at	C12orf75	1.24554	10.2695	8.30898	6.94337e-08	6.05078e-07	7.97266
203466_at	MPV17	1.24547	8.19997	11.608	2.74033e-10	5.69251e-09	13.6394
212824_at	FUBP3	1.24488	8.03125	8.2216	8.18447e-08	6.97974e-07	7.8042
203374_s_at	TPP2	1.24424	9.23031	8.65312	3.66834e-08	3.48916e-07	8.62639
203606_at	NDUFS6	1.24422	9.95243	13.2542	2.6384e-11	8.8417e-10	16.0258
221941_at	PAOX	1.24378	6.46257	7.74891	2.0275e-07	1.53597e-06	6.87515
202930_s_at	SUCLA2	1.24376	8.68354	8.09293	1.04462e-07	8.5528e-07	7.55426
222487_s_at	RPS27L	1.24366	7.92304	9.68745	5.89631e-09	7.32915e-08	10.4993
1555864_s_at	PDHA1	1.24324	9.2839	9.70257	5.74634e-09	7.16038e-08	10.5257
223480_s_at	MRPL47	1.24296	10.4858	14.2482	7.17154e-12	3.12481e-10	17.3493
204247_s_at	CDK5	1.24262	7.43101	9.68067	5.96482e-09	7.39207e-08	10.4875
220256_s_at	OXCT2	1.24206	5.8071	7.027	8.58511e-07	5.41237e-06	5.39858
221094_s_at	ELP3	1.24195	6.77988	8.28915	7.20678e-08	6.23455e-07	7.93452
212048_s_at	YARS1	1.24158	9.1598	13.6172	1.62496e-11	6.00402e-10	16.5187
200925_at	COX6A1	0.74322	12.4621	10.4232	1.73579e-09	2.58244e-08	11.7516
212685_s_at	TBL2	1.2411	8.74849	9.201	1.37034e-08	1.50984e-07	9.63535
213302_at	PFAS	1.24042	7.95964	8.14888	9.39213e-08	7.83286e-07	7.66321
204459_at	CSTF2	1.23966	6.73104	8.97267	2.05618e-08	2.15041e-07	9.21955
228281_at	DDIAS	1.23965	7.00741	6.78719	1.40832e-06	8.41821e-06	4.89281
231297_at	DOT1L	1.23924	7.08912	7.99273	1.26514e-07	1.00809e-06	7.35809
203136_at	RABAC1	1.23914	10.7012	12.5491	6.98054e-11	1.91079e-09	15.035
210567_s_at	SKP2	1.23911	6.52622	7.36	4.37357e-07	3.00008e-06	6.08832
203534_at	LSM1	0.804688	10.1358	10.3717	1.88722e-09	2.79126e-08	11.666
226200_at	VARS2	1.23865	8.17152	10.4453	1.67481e-09	2.50094e-08	11.7882
201790_s_at	DHCR7	1.23836	5.24077	6.04854	6.78306e-06	3.39641e-05	3.28956
203511_s_at	TRAPPC3	1.23783	9.21566	9.75439	5.26193e-09	6.63463e-08	10.6159
200913_at	PPM1G	1.23762	8.3433	8.97398	2.05134e-08	2.14646e-07	9.22197
203208_s_at	MTFR1	1.23745	7.10125	5.38381	2.95561e-05	0.000125266	1.7945
219162_s_at	MRPL11	1.23718	7.99019	12.8876	4.35238e-11	1.28746e-09	15.5163
91684_g_at	EXOSC4	1.23689	7.01974	12.1928	1.16026e-10	2.86852e-09	14.5168
217848_s_at	PPA1	1.23595	11.115	11.1788	5.2596e-10	9.54201e-09	12.9731
225315_at	MRPL21	0.94766	9.38222	10.3453	1.97005e-09	2.89466e-08	11.622
222837_s_at	NAA15	1.23575	8.4233	9.6311	6.49192e-09	7.93265e-08	10.4008
203195_s_at	NUP98	-0.95659	8.11754	-10.3413	1.9828e-09	2.90917e-08	11.6154
210150_s_at	LAMA5	1.23541	5.70731	8.34024	6.54814e-08	5.74857e-07	8.03271
228063_s_at	NAP1L5	1.2352	6.4618	4.72065	0.000134134	0.000493799	0.267157
227723_at	BORCS5	1.23512	6.65935	6.99225	9.219e-07	5.76638e-06	5.32576
219212_at	HSPA14	0.985304	8.73662	10.3376	1.99486e-09	2.91836e-08	11.6092
238010_at	C1orf174	1.23502	5.35276	3.92741	0.000846285	0.00260656	-1.57389
202469_s_at	CPSF6	1.23469	9.48875	11.8843	1.81853e-10	4.11751e-09	14.0581
210691_s_at	CACYBP	1.23448	9.17746	9.6785	5.98701e-09	7.41449e-08	10.4837
202784_s_at	NNT	1.23407	7.80971	9.06417	1.74623e-08	1.86492e-07	9.38698
221553_at	MAGT1	1.23384	8.84888	9.3967	9.72746e-09	1.12459e-07	9.98647
200820_at	PSMD8	1.23367	9.80714	13.7342	1.39308e-11	5.32915e-10	16.6752
203099_s_at	CDYL	1.23313	7.70928	7.85172	1.66025e-07	1.28764e-06	7.07976
219061_s_at	LAGE3	1.23275	8.60781	10.0119	3.41255e-09	4.62226e-08	11.0595
208926_at	NEU1	0.911067	8.20096	10.3013	2.11647e-09	3.0762e-08	11.5486
228606_at	TCTEX1D2	1.23254	6.96761	8.95965	2.10473e-08	2.19436e-07	9.19564
220617_s_at	ZNF532	1.23228	7.40699	7.52905	3.12337e-07	2.23205e-06	6.43282
238759_at	CCDC88A	1.23192	4.4204	5.81843	1.12255e-05	5.31977e-05	2.77708
227214_at	GOPC	1.23102	6.02004	9.03184	1.8498e-08	1.95791e-07	9.32794
218420_s_at	PROSER1	1.23091	7.58398	11.7863	2.1014e-10	4.60799e-09	13.9105
200999_s_at	CKAP4	1.23029	11.1849	9.40873	9.52611e-09	1.10639e-07	10.0079
208907_s_at	MRPS18B	1.23024	9.19811	11.274	4.54448e-10	8.47323e-09	13.1225
202578_s_at	DDX19A	1.22985	7.07833	9.20975	1.34936e-08	1.48917e-07	9.65116
227161_at	NOM1	1.22955	5.87637	8.0349	1.16697e-07	9.40947e-07	7.44081
212859_x_at	MT1E	1.22926	8.37355	6.87272	1.17938e-06	7.18381e-06	5.07405
210012_s_at	EWSR1	1.22918	4.41658	9.75934	5.2179e-09	6.58735e-08	10.6245
227539_at	GNA13	-0.945953	9.65357	-10.2572	2.27496e-09	3.27822e-08	11.4747
218102_at	DERA	0.954623	9.2339	10.2564	2.27799e-09	3.28024e-08	11.4733
209080_x_at	GLRX3	1.22904	9.11283	9.4578	8.74863e-09	1.02972e-07	10.0951
202241_at	TRIB1	1.22769	10.2709	7.31724	4.76521e-07	3.23246e-06	6.00058
212656_at	TSFM	0.977513	7.57341	10.2417	2.33352e-09	3.35302e-08	11.4486
202143_s_at	COPS8	1.22747	7.95774	11.0702	6.22135e-10	1.09615e-08	12.8014
206550_s_at	NUP155	1.22707	7.20969	13.0503	3.48047e-11	1.0886e-09	15.7439
225148_at	RPS19BP1	0.799045	9.44446	10.2362	2.3548e-09	3.37638e-08	11.4394
219288_at	C3orf14	1.22679	7.31633	8.5784	4.20792e-08	3.90778e-07	8.48578
210097_s_at	NOL7	1.22587	10.3887	12.1349	1.26153e-10	3.05661e-09	14.4314
1553167_a_at	SEPSECS	1.22584	5.10173	8.03296	1.17131e-07	9.43573e-07	7.43701
222451_s_at	ZDHHC9	1.2255	5.29111	8.4106	5.7418e-08	5.12999e-07	8.16733
222952_s_at	TLR7	1.22406	5.61232	7.63783	2.52009e-07	1.85684e-06	6.65249
223367_at	DNAJC30	1.22385	6.82085	12.7909	4.97594e-11	1.42998e-09	15.3799
225103_at	MRPL38	1.22355	6.22466	7.57397	2.85793e-07	2.06333e-06	6.52372
221230_s_at	ARID4B	-0.98539	9.90671	-10.1995	2.50093e-09	3.56321e-08	11.3777
210519_s_at	NQO1	1.22284	5.51432	6.09727	6.1017e-06	3.09363e-05	3.39735
219933_at	GLRX2	1.22214	8.28553	8.4914	4.94147e-08	4.48243e-07	8.32113
219474_at	C3orf52	1.22193	4.51968	5.37982	2.98231e-05	0.000126311	1.78539
208756_at	EIF3I	1.22176	9.54887	12.6	6.49718e-11	1.80047e-09	15.1081
225994_at	CPSF2	1.22135	8.15727	8.953	2.12997e-08	2.2127e-07	9.18342
222762_x_at	LIMD1	1.22077	8.01373	8.95905	2.107e-08	2.19559e-07	9.19454
203634_s_at	CPT1A	1.22048	4.55575	5.58807	1.87039e-05	8.37586e-05	2.25849
33494_at	ETFDH	1.21851	6.82111	10.3851	1.84628e-09	2.73672e-08	11.6884
201523_x_at	UBE2N	1.21792	9.99199	10.526	1.47031e-09	2.24033e-08	11.9215
218270_at	MRPL24	1.21778	9.58147	12.3008	9.93367e-11	2.53033e-09	14.6752
202393_s_at	KLF10	1.21707	9.83614	5.27636	3.76648e-05	0.000155484	1.54898
205687_at	UBFD1	1.21605	6.71144	9.07286	1.71944e-08	1.84314e-07	9.40282
209095_at	DLD	0.88823	9.78892	10.176	2.59971e-09	3.67273e-08	11.338
217980_s_at	MRPL16	1.21574	8.77968	12.0622	1.40173e-10	3.33079e-09	14.3239
226845_s_at	COPS9	1.21477	10.3596	8.33387	6.62675e-08	5.80495e-07	8.02048
219330_at	VANGL1	1.21429	5.54	5.35923	3.12384e-05	0.000131732	1.73842
211662_s_at	VDAC2	0.814884	10.9582	10.1699	2.62616e-09	3.69973e-08	11.3277
242412_at	LOC101929255	1.21395	4.09102	4.40214	0.000280406	0.000963371	-0.472884
211575_s_at	UBE3A	1.21394	7.89266	9.04735	1.79933e-08	1.91051e-07	9.35628
211953_s_at	IPO5	1.21342	8.59581	11.7268	2.29521e-10	4.94696e-09	13.8204
204372_s_at	KHSRP	0.858253	8.92336	10.1571	2.6822e-09	3.76816e-08	11.3061
206499_s_at	RCC1	1.21318	6.56117	7.85616	1.64602e-07	1.27768e-06	7.08857
202179_at	BLMH	1.21316	7.35101	9.89509	4.14924e-09	5.43268e-08	10.8593
203199_s_at	MTRR	1.21167	7.05427	7.58006	2.82376e-07	2.04474e-06	6.53603
1555753_x_at	ERVH-6	1.21124	4.52557	6.27995	4.11387e-06	2.18001e-05	3.79896
240369_at	TTC7A	1.21096	3.90168	4.39685	0.000283874	0.000973463	-0.48519
205335_s_at	SRP19	1.21066	10.9001	14.3413	6.37289e-12	2.8507e-10	17.469
219648_at	MREG	1.21001	6.91786	6.49882	2.57975e-06	1.43808e-05	4.27487
226135_at	UHRF1BP1	1.20903	8.01868	8.46365	5.20236e-08	4.70428e-07	8.26842
225616_at	SPRYD4	1.2079	4.64035	6.12532	5.74169e-06	2.93025e-05	3.45928
222592_s_at	ACSL5	0.980146	8.66038	10.1354	2.78004e-09	3.87661e-08	11.2694
202836_s_at	TXNL4A	0.924083	11.072	10.1351	2.78135e-09	3.87661e-08	11.2689
223055_s_at	XPO5	1.20784	6.18006	11.7985	2.06379e-10	4.53973e-09	13.929
233955_x_at	CXXC5	1.20737	9.8323	9.63383	6.46172e-09	7.90053e-08	10.4055
202170_s_at	AASDHPPT	1.20731	7.93984	12.2717	1.03571e-10	2.60205e-09	14.6326
218143_s_at	SCAMP2	0.881734	8.94452	10.1195	2.85399e-09	3.96804e-08	11.2425
208799_at	PSMB5	1.20683	7.77096	8.05425	1.1246e-07	9.10058e-07	7.47869
218391_at	SNF8	1.20605	9.30986	9.22257	1.31924e-08	1.46313e-07	9.67429
1560814_a_at	CCDC32	1.20596	5.85332	5.0354	6.51278e-05	0.000255421	0.995333
1555908_at	FAM120A	1.20593	5.39098	8.10308	1.02463e-07	8.40621e-07	7.57405
228053_s_at	TOMM5	1.20525	10.1702	11.5205	3.12549e-10	6.3755e-09	13.505
211727_s_at	COX11	1.2049	9.59622	8.34209	6.5256e-08	5.73378e-07	8.03624
205296_at	RBL1	1.20479	6.35499	5.68585	1.50484e-05	6.89979e-05	2.47927
218074_at	CIAO2B	0.959538	10.2054	10.1025	2.93554e-09	4.05905e-08	11.2136
224885_s_at	KRTCAP2	1.20453	10.855	11.0845	6.08514e-10	1.07591e-08	12.824
225201_s_at	MRPL14	0.973117	9.03912	10.1004	2.94555e-09	4.06732e-08	11.2102
205995_x_at	IQCB1	1.20446	8.15696	8.68123	3.48434e-08	3.33776e-07	8.67911
204300_at	GATB	1.20348	6.16506	8.37394	6.14828e-08	5.44749e-07	8.09726
202763_at	CASP3	1.20221	9.16693	9.06232	1.752e-08	1.87009e-07	9.3836
1558438_a_at	IGH	1.2017	5.90612	2.84001	0.0101825	0.0244338	-4.00088
201512_s_at	TOMM70	1.20145	7.46925	8.28937	7.20379e-08	6.23455e-07	7.93494
224578_at	RCC2	0.916437	9.3281	10.0912	2.99085e-09	4.11298e-08	11.1945
210296_s_at	PEX2	0.965879	8.88827	10.084	3.02718e-09	4.16011e-08	11.1822
217749_at	COPG1	1.20102	9.18361	12.923	4.14523e-11	1.23536e-09	15.566
239898_x_at	ZNF286A	1.20088	4.36941	5.55489	2.01408e-05	8.93209e-05	2.18338
200956_s_at	SSRP1	1.20081	7.75703	8.67533	3.52215e-08	3.37078e-07	8.66805
213851_at	STIMATE	1.20047	6.44419	8.05623	1.12035e-07	9.06983e-07	7.48257
206206_at	CD180	1.20032	8.26073	4.7875	0.000114984	0.000429335	0.422175
218911_at	YEATS4	1.20019	7.37678	8.15927	9.2089e-08	7.71572e-07	7.68339
204001_at	SNAPC3	1.20009	6.50722	6.57386	2.20148e-06	1.25353e-05	4.43668
201754_at	COX6C	0.914122	11.8059	10.0523	3.19041e-09	4.36066e-08	11.1284
221532_s_at	WDR61	0.900775	9.87168	10.0516	3.19434e-09	4.36307e-08	11.1271
217757_at	A2M	1.20007	3.80142	6.45734	2.81698e-06	1.55613e-05	4.18512
217188_s_at	ERG28	0.992421	7.49857	10.0443	3.23305e-09	4.40997e-08	11.1148
218357_s_at	TIMM8B	1.19963	10.8772	12.7129	5.54679e-11	1.56944e-09	15.2693
204547_at	RAB40B	1.19957	6.68471	7.73	2.10375e-07	1.58418e-06	6.83735
223242_s_at	MFSD11	1.19882	7.67405	10.9018	8.09145e-10	1.36714e-08	12.5326
227442_at	COX18	1.19863	8.78177	10.0994	2.9508e-09	4.07007e-08	11.2083
207396_s_at	ALG3	1.19821	6.76163	9.74069	5.38572e-09	6.75693e-08	10.5921
213041_s_at	ATP5F1D	1.19699	9.53579	13.2098	2.8017e-11	9.22048e-10	15.9647
221069_s_at	TACO1	1.19686	7.16061	9.66961	6.07851e-09	7.50477e-08	10.4682
209036_s_at	MDH2	1.19643	10.8508	13.1816	2.91074e-11	9.48646e-10	15.9259
202019_s_at	LANCL1	1.19636	6.22301	10.8594	8.64816e-10	1.44145e-08	12.4645
240549_at	NRSN2-AS1	1.19616	4.0945	6.82148	1.31148e-06	7.89782e-06	4.96559
242247_at	METTL15	1.19613	4.15231	6.65691	1.84871e-06	1.07512e-05	4.61495
225607_at	CCDC43	1.19452	7.97266	11.2942	4.40611e-10	8.28414e-09	13.1541
1555895_at	DNM2	1.19406	6.2905	8.64168	3.74605e-08	3.54802e-07	8.60491
202810_at	DRG1	0.833551	9.91148	10.0091	3.42834e-09	4.63251e-08	11.0547
227222_at	FBXO10	1.19371	5.51723	5.78829	1.19969e-05	5.65349e-05	2.70952
208361_s_at	POLR3D	1.19365	5.90598	6.32279	3.75292e-06	2.00454e-05	3.89257
222191_s_at	B4GALT7	1.19343	6.1558	8.35097	6.41805e-08	5.64911e-07	8.05326
203988_s_at	FUT8	1.1922	7.98433	6.70069	1.68673e-06	9.90343e-06	4.70858
224654_at	DDX21	0.883704	10.2127	9.99291	3.52227e-09	4.74354e-08	11.0271
201098_at	COPB2	1.19211	10.3442	9.99101	3.53347e-09	4.75229e-08	11.0238
217968_at	EIPR1	1.19153	7.74898	9.74398	5.35572e-09	6.73342e-08	10.5978
213365_at	ERI2	1.1915	6.78848	9.66783	6.09701e-09	7.523e-08	10.4651
208765_s_at	HNRNPR	1.19138	9.6493	11.1454	5.53808e-10	9.94882e-09	12.9203
222425_s_at	POLDIP2	1.19125	7.78448	11.2299	4.86219e-10	8.9335e-09	13.0534
213115_at	ATG4A	1.19108	8.22156	12.3897	8.74963e-11	2.31951e-09	14.8046
214313_s_at	EIF5B	1.19072	4.6823	5.73318	1.35505e-05	6.29297e-05	2.58578
210616_s_at	SEC31A	1.1906	10.6283	13.4081	2.14552e-11	7.5407e-10	16.2362
218048_at	COMMD3	1.18898	10.0554	9.91905	3.98564e-09	5.23479e-08	10.9005
219208_at	FBXO11	1.18856	5.3115	7.03086	8.51752e-07	5.37648e-06	5.40666
218097_s_at	CUEDC2	0.746667	9.34106	9.97846	3.60829e-09	4.82396e-08	11.0023
225797_at	MRPL54	1.18855	9.84068	13.2133	2.78838e-11	9.19162e-10	15.9696
204935_at	PTPN2	1.18786	4.63302	7.57384	2.85863e-07	2.06333e-06	6.52347
229739_s_at	DENND6B	1.1878	5.80197	8.87477	2.45181e-08	2.48682e-07	9.03924
203228_at	PAFAH1B3	1.18769	7.6527	9.5039	8.07835e-09	9.58663e-08	10.1768
209303_at	NDUFS4	0.995048	8.85325	9.97399	3.63534e-09	4.84174e-08	10.9947
203832_at	SNRPF	1.18719	10.397	10.0927	2.98341e-09	4.10555e-08	11.1971
235022_at	FAM210A	1.1858	6.22537	8.33668	6.59195e-08	5.77948e-07	8.02587
208117_s_at	LAS1L	1.18534	7.48036	11.289	4.44148e-10	8.31964e-09	13.1459
218059_at	ZNF706	1.1853	11.434	11.5134	3.15904e-10	6.41151e-09	13.4941
220669_at	OTUD4	1.18359	4.62926	7.61702	2.62542e-07	1.9253e-06	6.61058
219176_at	MAIP1	1.18354	8.66967	11.8145	2.01571e-10	4.45888e-09	13.953
235026_at	C12orf66	1.18353	5.01599	7.21407	5.86671e-07	3.88431e-06	5.78787
200792_at	XRCC6	0.787851	10.9456	9.96107	3.71475e-09	4.92388e-08	10.9726
211270_x_at	PTBP1	0.809049	10.7029	9.9512	3.77663e-09	5.0026e-08	10.9556
201342_at	SNRPC	1.18299	9.00609	13.0742	3.36898e-11	1.06697e-09	15.7771
205644_s_at	SNRPG	1.18258	11.4413	12.2979	9.97586e-11	2.53467e-09	14.6709
202053_s_at	ALDH3A2	1.18248	7.89387	8.91057	2.29866e-08	2.36419e-07	9.10532
204283_at	FARS2	0.997958	7.79353	9.94601	3.80956e-09	5.033e-08	10.9468
205078_at	PIGF	1.18215	8.20753	7.96312	1.33915e-07	1.05945e-06	7.29986
203401_at	PRPS2	1.18093	8.69146	12.9752	3.85787e-11	1.17212e-09	15.6391
218069_at	DCTPP1	1.18049	8.88058	10.1969	2.51193e-09	3.57123e-08	11.3732
225204_at	PPTC7	-0.985719	8.93932	-9.92396	3.95293e-09	5.20878e-08	10.9089
1554678_s_at	HNRNPDL	1.18019	9.91341	6.5697	2.22085e-06	1.26171e-05	4.42774
234405_s_at	PHAX	1.18006	7.41205	7.13849	6.83834e-07	4.43111e-06	5.63115
225676_s_at	DCAF13	1.18002	8.71893	11.8848	1.8171e-10	4.11751e-09	14.0589
241985_at	JMY	1.17994	6.38871	5.22464	4.23437e-05	0.000172504	1.43049
1552822_at	TMX3	1.17882	4.26009	5.62767	1.71249e-05	7.72708e-05	2.34802
230363_s_at	INPP5F	1.17847	4.79152	5.95159	8.38036e-06	4.08864e-05	3.07435
202407_s_at	PRPF31	1.17813	6.51678	9.27778	1.19727e-08	1.34337e-07	9.77368
209503_s_at	PSMC5	0.853577	9.90651	9.89815	4.12793e-09	5.4111e-08	10.8645
216698_x_at	OR7E12P	1.1781	5.282	8.54001	4.51658e-08	4.15872e-07	8.41325
226351_at	NSUN4	1.1778	6.56072	9.54063	7.58261e-09	9.05157e-08	10.2417
201317_s_at	PSMA2	1.17729	11.6365	13.5049	1.88573e-11	6.75716e-10	16.3674
209731_at	NTHL1	1.17666	6.67848	9.37117	1.01695e-08	1.16767e-07	9.94094
1554251_at	HP1BP3	1.17659	8.20137	5.55476	2.01467e-05	8.93276e-05	2.18308
224057_s_at	THAP4	0.979051	8.01514	9.88378	4.22886e-09	5.52188e-08	10.8398
218159_at	DDRGK1	1.17652	7.31264	6.96322	9.78567e-07	6.07808e-06	5.26479
202753_at	PSMD6	0.724078	10.5667	9.87647	4.28122e-09	5.58302e-08	10.8272
238677_at	WDR36	1.17585	6.78045	8.60755	3.98817e-08	3.73699e-07	8.54073
205198_s_at	ATP7A	-0.985352	7.20825	-9.87401	4.29893e-09	5.59887e-08	10.823
227181_at	LNP1	1.17472	6.33719	7.79782	1.84331e-07	1.41073e-06	6.97266
211226_at	GALR2	1.17454	3.5798	7.10258	7.35694e-07	4.7207e-06	5.55641
229892_at	EP400P1	1.17366	6.46885	7.58654	2.78789e-07	2.02604e-06	6.54912
211209_x_at	SH2D1A	1.17332	6.72539	4.36622	0.00030481	0.00103697	-0.556401
203304_at	BAMBI	1.17331	5.278	4.35121	0.000315628	0.00106944	-0.591289
230093_at	RSPH1	1.17318	4.12807	8.98028	2.02833e-08	2.1268e-07	9.23353
223037_at	PDZD11	1.17284	9.00566	10.8433	8.87055e-10	1.47166e-08	12.4385
216591_s_at	SDHC	1.17261	6.14985	6.68068	1.75887e-06	1.02881e-05	4.66581
225304_s_at	NDUFA11	1.17255	10.2546	11.9915	1.55407e-10	3.6371e-09	14.2186
202567_at	SNRPD3	0.947589	10.3844	9.86144	4.39089e-09	5.67888e-08	10.8013
201064_s_at	PABPC4	0.997463	9.83534	9.86138	4.39132e-09	5.67888e-08	10.8012
227680_at	ZNF326	1.17202	8.12302	10.5373	1.44379e-09	2.20492e-08	11.9401
212289_at	ANKRD12	-0.953781	8.88574	-9.85008	4.47573e-09	5.78062e-08	10.7817
201252_at	PSMC4	0.918622	9.7466	9.84642	4.50342e-09	5.81267e-08	10.7754
218605_at	TFB2M	1.17153	8.65709	11.4033	3.73129e-10	7.29409e-09	13.324
210892_s_at	GTF2I	1.17087	4.47568	8.40769	5.77308e-08	5.14882e-07	8.16177
204785_x_at	IFNAR2	1.17086	9.86009	9.98502	3.56897e-09	4.78893e-08	11.0136
214730_s_at	GLG1	1.17045	9.61886	10.7906	9.64032e-10	1.57437e-08	12.3534
224309_s_at	SUGT1	0.984128	9.17589	9.83584	4.58452e-09	5.89848e-08	10.7571
201966_at	NDUFS2	0.888954	9.759	9.83461	4.59407e-09	5.907e-08	10.755
203138_at	HAT1	0.995002	10.0321	9.83326	4.60453e-09	5.91668e-08	10.7526
226276_at	TMEM167A	0.831041	10.8296	9.82903	4.63749e-09	5.95524e-08	10.7453
206988_at	CCL25	1.16941	4.25796	4.36903	0.000302822	0.00103125	-0.549855
222707_s_at	ACTR8	1.1692	6.61258	8.77827	2.91968e-08	2.87185e-07	8.86028
204807_at	RXYLT1	1.16917	5.57742	6.43402	2.96006e-06	1.62537e-05	4.13458
219484_at	HCFC2	1.16867	7.39295	9.68394	5.93166e-09	7.3684e-08	10.4932
201135_at	ECHS1	0.849858	9.19108	9.81128	4.77862e-09	6.117e-08	10.7146
227103_s_at	ECE2	1.16845	4.97668	6.95795	9.8923e-07	6.13487e-06	5.25371
1554415_at	TAF5L	1.16809	6.61885	6.12726	5.71768e-06	2.91874e-05	3.46354
227337_at	ANKRD37	1.16777	6.94955	9.58319	7.04757e-09	8.48821e-08	10.3166
212530_at	NEK7	-0.808401	10.9355	-9.80339	4.84281e-09	6.18347e-08	10.701
234394_at	ZNF124	1.16709	4.31016	6.57195	2.21035e-06	1.25688e-05	4.43257
226059_at	TOMM40L	1.16649	7.47818	11.4136	3.67334e-10	7.19475e-09	13.34
223154_at	MRPL1	1.16613	9.1121	11.4943	3.25129e-10	6.56572e-09	13.4647
204360_s_at	NAGLU	1.16579	6.91773	8.49689	4.89141e-08	4.45446e-07	8.33156
219449_s_at	TMEM70	1.16351	10.1656	11.2646	4.61016e-10	8.55615e-09	13.1078
222997_s_at	MRPS21	0.871926	11.0741	9.78642	4.9839e-09	6.33955e-08	10.6715
214011_s_at	NOP16	1.16335	8.44185	10.0457	3.22598e-09	4.4033e-08	11.117
218664_at	MECR	1.16147	6.10486	8.9956	1.97348e-08	2.07467e-07	9.26162
226004_at	CABLES2	1.16137	7.73527	10.9107	7.97929e-10	1.35272e-08	12.5468
206788_s_at	CBFB	1.16037	6.66127	10.9477	7.52923e-10	1.28833e-08	12.6062
201388_at	PSMD3	1.16025	8.3843	11.2647	4.60978e-10	8.55615e-09	13.1079
213567_at	KPNA4	-0.980887	8.37924	-9.77287	5.09959e-09	6.46225e-08	10.648
218946_at	NFU1	1.15927	9.45324	13.9538	1.04651e-11	4.25653e-10	16.9657
201948_at	GNL2	1.15773	8.73257	9.47392	8.50795e-09	1.00491e-07	10.1237
222742_s_at	IFT22	1.15753	6.62003	9.31502	1.12167e-08	1.26558e-07	9.84052
218581_at	ABHD4	-0.98105	6.38723	-9.76565	5.1624e-09	6.52545e-08	10.6355
230769_at	DENND2C	1.15735	5.55615	5.81607	1.12841e-05	5.34506e-05	2.77178
200621_at	CSRP1	1.15616	8.28203	11.0085	6.84754e-10	1.18629e-08	12.7033
202325_s_at	ATP5PF	1.15568	11.1169	9.36073	1.03562e-08	1.18585e-07	9.9223
209817_at	PPP3CB	1.15508	6.67453	8.49322	4.92479e-08	4.47396e-07	8.3246
226642_s_at	NUDCD2	1.15489	8.72633	9.71336	5.64177e-09	7.05187e-08	10.5445
223879_s_at	OXR1	1.15479	6.79153	6.42654	3.00754e-06	1.64697e-05	4.11835
221247_s_at	RCC1L	1.15447	6.76706	9.49349	8.22495e-09	9.7434e-08	10.1584
222750_s_at	SRD5A3	1.15285	7.60953	10.2268	2.39153e-09	3.42418e-08	11.4235
227700_x_at	ATAD3A	1.15269	6.67351	10.0536	3.18356e-09	4.35424e-08	11.1306
211228_s_at	RAD17	1.15264	8.03616	10.073	3.08265e-09	4.22608e-08	11.1636
204265_s_at	GPSM3	-0.911399	10.043	-9.74153	5.37803e-09	6.75148e-08	10.5936
205565_s_at	FXN	1.1514	7.64194	8.49672	4.89297e-08	4.45446e-07	8.33124
201740_at	NDUFS3	1.151	9.68382	12.9151	4.19055e-11	1.24507e-09	15.5549
230650_at	SLCO5A1	1.15092	4.21905	4.18321	0.000466536	0.00151976	-0.981578
202145_at	LY6E	1.1503	7.1468	3.96346	0.000778184	0.00241748	-1.49065
217770_at	PIGT	1.14986	8.5853	10.3124	2.07851e-09	3.0232e-08	11.5671
200704_at	LITAF	-0.944434	12.3432	-9.71392	5.63645e-09	7.04959e-08	10.5455
203675_at	NUCB2	1.14981	9.58006	8.47787	5.06696e-08	4.59007e-07	8.29544
204883_s_at	HUS1	0.995463	7.77593	9.71105	5.66407e-09	7.07535e-08	10.5405
235307_at	LMTK2	1.14962	3.59384	5.27513	3.77697e-05	0.000155883	1.54617
226271_at	GDAP1	1.14931	6.23781	7.0097	8.89495e-07	5.58676e-06	5.36234
212216_at	PREPL	1.14906	6.55427	4.75566	0.000123735	0.000459459	0.348345
212699_at	SCAMP5	1.14903	5.18769	7.42172	3.86596e-07	2.69402e-06	6.21454
209104_s_at	NHP2	1.14896	10.188	10.6132	1.27821e-09	1.98512e-08	12.0648
203235_at	THOP1	1.14889	5.79967	7.56815	2.89097e-07	2.08443e-06	6.51196
221042_s_at	CLMN	1.14852	6.65726	7.81217	1.79261e-07	1.3782e-06	7.00122
208828_at	POLE3	1.14807	8.88493	8.26632	7.52283e-08	6.47741e-07	7.89055
233124_s_at	ECHDC1	1.14775	8.75879	11.1711	5.32237e-10	9.63855e-09	12.9609
201091_s_at	CBX3	1.14729	10.4535	10.6153	1.27395e-09	1.98155e-08	12.0682
203261_at	DCTN6	0.904599	9.18	9.68313	5.93985e-09	7.36965e-08	10.4918
203920_at	NR1H3	1.147	5.43448	5.49505	2.30242e-05	0.000100624	2.04766
202520_s_at	MLH1	1.1469	9.46055	13.8367	1.21835e-11	4.82563e-10	16.8113
200978_at	MDH1	1.1459	10.6507	14.1166	8.48412e-12	3.57325e-10	17.1787
224152_s_at	PBRM1	1.14544	4.19298	6.00023	7.53572e-06	3.72429e-05	3.18245
201123_s_at	EIF5A	1.14521	9.32864	10.9299	7.74266e-10	1.32149e-08	12.5776
213320_at	PRMT3	0.95484	7.71973	9.67257	6.04786e-09	7.47608e-08	10.4733
225401_at	GLMP	1.14442	7.29749	7.53433	3.09088e-07	2.21197e-06	6.44352
1555355_a_at	ETS1	1.14384	8.44734	5.55852	1.99785e-05	8.86399e-05	2.19159
224535_s_at	MRPL57	1.1435	8.38526	10.003	3.46337e-09	4.67358e-08	11.0443
200692_s_at	HSPA9	1.14324	9.58881	10.0117	3.41353e-09	4.62226e-08	11.0592
225439_at	NUDCD1	1.14275	8.15177	8.14959	9.3794e-08	7.83195e-07	7.6646
222653_at	PNPO	1.1426	7.17027	10.3492	1.95763e-09	2.88062e-08	11.6285
218282_at	EDEM2	1.14219	8.81711	11.7691	2.15568e-10	4.69639e-09	13.8845
1558508_a_at	C1orf53	1.14203	4.12057	7.38897	4.12724e-07	2.8544e-06	6.14763
227414_at	RHBDD1	1.14193	7.70314	9.81743	4.7292e-09	6.06529e-08	10.7253
225644_at	CCDC117	1.14188	9.39052	9.36096	1.0352e-08	1.18585e-07	9.92271
232036_at	KLC1	1.14153	4.76921	5.77048	1.24778e-05	5.8514e-05	2.66958
227063_at	TMEM256	1.14088	8.79385	9.91282	4.02752e-09	5.28291e-08	10.8898
200873_s_at	CCT8	0.933484	11.5286	9.64427	6.34732e-09	7.78012e-08	10.4238
209896_s_at	PTPN11	1.13952	6.78126	7.01714	8.76027e-07	5.51419e-06	5.37793
208967_s_at	AK2	1.13939	7.86935	11.5373	3.04711e-10	6.22821e-09	13.531
218580_x_at	AURKAIP1	0.797293	11.0362	9.64138	6.37884e-09	7.80491e-08	10.4188
213606_s_at	ARHGDIA	1.13801	4.61169	4.36361	0.000306663	0.00104275	-0.562466
222658_s_at	APTX	1.13773	7.14232	7.81335	1.78852e-07	1.37558e-06	7.00356
205176_s_at	ITGB3BP	1.13753	9.32173	7.63662	2.52609e-07	1.85923e-06	6.65006
221549_at	GRWD1	1.13739	6.48083	7.14661	6.72654e-07	4.36881e-06	5.64801
238027_at	SPATA24	1.13727	5.43756	6.14923	5.45218e-06	2.79736e-05	3.51197
44563_at	WRAP53	0.930274	7.64073	9.62141	6.60049e-09	8.05068e-08	10.3838
201629_s_at	ACP1	1.13694	9.25862	7.83914	1.70122e-07	1.31547e-06	7.0548
202754_at	R3HDM1	1.13631	9.0977	11.1923	5.15167e-10	9.37994e-09	12.9943
212954_at	DYRK4	1.13593	7.77204	9.2125	1.34285e-08	1.4836e-07	9.65611
226780_s_at	FMC1	1.13583	7.57802	8.85229	2.55334e-08	2.56849e-07	8.99766
222402_at	POMP	1.13555	6.32649	6.94753	1.01067e-06	6.25439e-06	5.2318
200876_s_at	PSMB1	0.725415	11.5071	9.6158	6.66422e-09	8.09904e-08	10.3739
204123_at	LIG3	1.13481	6.17344	8.58923	4.12486e-08	3.85433e-07	8.5062
242843_at	BCAN	1.13448	4.42546	6.49533	2.59887e-06	1.44753e-05	4.26734
223112_s_at	NDUFB10	1.1343	10.4011	13.0622	3.42471e-11	1.07785e-09	15.7604
222684_s_at	NOL10	1.13406	8.30969	11.2348	4.82567e-10	8.88257e-09	13.0611
221207_s_at	NBEA	1.13278	5.52202	5.48706	2.34403e-05	0.000102135	2.02949
218799_at	GPN2	1.13278	7.09109	9.07164	1.72317e-08	1.84519e-07	9.40059
223096_at	NOP58	1.13278	10.5665	10.4064	1.78365e-09	2.65169e-08	11.7237
204119_s_at	ADK	1.13259	9.09499	9.03823	1.82881e-08	1.93799e-07	9.33963
236075_s_at	LOC101928000	1.13213	8.02706	7.56405	2.91443e-07	2.1006e-06	6.50368
219953_s_at	AKIP1	1.13166	7.22453	7.14823	6.70444e-07	4.35605e-06	5.65137
213911_s_at	H2AZ1	0.808962	12.3165	9.59554	6.89974e-09	8.33006e-08	10.3384
217768_at	RTRAF	0.758828	11.0124	9.59362	6.92252e-09	8.35257e-08	10.335
224326_s_at	PCGF6	1.1316	6.66126	10.0236	3.34681e-09	4.55049e-08	11.0794
210978_s_at	TAGLN2	-0.967143	10.7288	-9.58793	6.99045e-09	8.42445e-08	10.325
202993_at	ILVBL	1.13147	6.02457	8.88281	2.41653e-08	2.45748e-07	9.05408
223996_s_at	MRPL30	1.13131	7.61791	9.42441	9.27014e-09	1.08146e-07	10.0358
215543_s_at	LARGE1	1.13124	5.26608	4.79527	0.000112947	0.000422431	0.440176
209759_s_at	ECI1	1.13124	7.534	11.2019	5.07632e-10	9.2511e-09	13.0093
229338_at	LOC100289361	1.1312	5.76793	8.88527	2.40583e-08	2.45375e-07	9.05863
210156_s_at	PCMT1	0.818106	9.72782	9.56556	7.26431e-09	8.72322e-08	10.2856
218733_at	MSL2	-0.867238	9.43568	-9.56288	7.29781e-09	8.75823e-08	10.2809
239169_at	RDM1	1.13056	4.35941	4.33724	0.000326045	0.00110056	-0.623767
222441_x_at	PRELID3B	1.13037	8.62164	9.96932	3.66382e-09	4.86917e-08	10.9867
1554424_at	FIP1L1	1.13035	5.68957	7.27402	5.19805e-07	3.49552e-06	5.91164
222155_s_at	SLC52A2	1.1302	6.18959	8.37148	6.17652e-08	5.46753e-07	8.09256
209449_at	LSM2	1.12987	8.61785	10.8204	9.19734e-10	1.51802e-08	12.4015
201624_at	DARS1	0.954804	9.09148	9.55317	7.42074e-09	8.87409e-08	10.2638
219867_at	CHODL	1.12901	4.60243	6.19411	4.94843e-06	2.57094e-05	3.61073
216232_s_at	GCN1	1.12783	7.62995	9.65918	6.1877e-09	7.60699e-08	10.4499
212529_at	LSM12	1.12774	7.06056	9.32698	1.09846e-08	1.24357e-07	9.86194
209533_s_at	PLAA	0.810798	8.23418	9.53703	7.62981e-09	9.10253e-08	10.2353
218271_s_at	PARL	0.727056	9.3408	9.5362	7.64067e-09	9.1101e-08	10.2339
201157_s_at	NMT1	1.12746	9.13752	12.2753	1.03038e-10	2.59836e-09	14.6379
211961_s_at	RAB7A	-0.996303	10.0912	-9.52736	7.75804e-09	9.23911e-08	10.2182
222714_s_at	LACTB2	1.12723	7.40266	6.40862	3.12449e-06	1.70361e-05	4.07944
217773_s_at	NDUFA4	0.756256	11.4679	9.52155	7.83605e-09	9.32102e-08	10.208
218320_s_at	NDUFB11	1.12688	11.0776	11.7249	2.30191e-10	4.95611e-09	13.8174
219706_at	AP5S1	1.12673	7.08938	13.3338	2.37037e-11	8.1188e-10	16.1348
218201_at	NDUFB2	0.896921	10.1929	9.50394	8.07785e-09	9.58663e-08	10.1769
201275_at	FDPS	1.12641	9.56311	10.3156	2.06771e-09	3.01183e-08	11.5725
203091_at	FUBP1	0.959757	8.95136	9.50337	8.08583e-09	9.58986e-08	10.1758
218913_s_at	GMIP	-0.9327	9.53756	-9.49412	8.216e-09	9.73852e-08	10.1595
1554466_a_at	METTL26	1.12591	7.23633	10.4897	1.55867e-09	2.36071e-08	11.8617
200681_at	GLO1	0.947765	9.966	9.49023	8.27132e-09	9.79258e-08	10.1526
201281_at	ADRM1	0.813134	8.66013	9.48266	8.3803e-09	9.91579e-08	10.1392
202109_at	ARFIP2	0.888818	7.43771	9.48207	8.38883e-09	9.92007e-08	10.1382
225837_at	RHNO1	1.12503	8.0213	9.83956	4.55584e-09	5.86532e-08	10.7635
221434_s_at	SLIRP	1.12498	10.3522	11.3583	3.99565e-10	7.67698e-09	13.254
209790_s_at	CASP6	1.12497	7.66721	7.59156	2.76042e-07	2.00753e-06	6.55925
204219_s_at	PSMC1	0.698386	10.4442	9.46413	8.65329e-09	1.02089e-07	10.1064
238762_at	MTHFD2L	1.12464	7.42991	8.14993	9.37345e-08	7.83195e-07	7.66525
202416_at	DNAJC7	1.12459	8.56809	10.0007	3.47672e-09	4.68846e-08	11.0404
229009_at	SIX5	1.12433	4.99858	6.78588	1.41216e-06	8.43865e-06	4.89003
218609_s_at	NUDT2	1.12392	7.69326	5.70481	1.44291e-05	6.66266e-05	2.52196
201586_s_at	SFPQ	1.12283	10.8215	12.1028	1.32157e-10	3.18535e-09	14.384
222609_s_at	EXOSC1	1.12233	9.69661	11.4144	3.66908e-10	7.19339e-09	13.3412
208726_s_at	EIF2S2	1.12162	10.9523	11.6738	2.48377e-10	5.26894e-09	13.7398
227617_at	TMEM201	1.12128	6.6776	6.82075	1.31345e-06	7.90734e-06	4.96405
212634_at	UFL1	1.12031	7.65387	6.54353	2.34696e-06	1.32403e-05	4.37138
205467_at	CASP10	1.12017	6.9653	7.19359	6.11503e-07	4.02626e-06	5.74548
201145_at	HAX1	1.11989	10.2566	11.6583	2.54194e-10	5.35852e-09	13.7161
220864_s_at	NDUFA13	1.11945	10.8756	14.8983	3.18458e-12	1.66439e-10	18.1718
217725_x_at	SERBP1	1.11925	9.08654	10.5332	1.45325e-09	2.2177e-08	11.9334
226021_at	RDH10	1.11844	6.50239	8.13464	9.64947e-08	8.01154e-07	7.63552
220526_s_at	MRPL20	0.815972	10.4898	9.43042	9.17393e-09	1.0729e-07	10.0465
228019_s_at	MRPS18C	0.940921	10.1741	9.42995	9.18146e-09	1.07316e-07	10.0457
221516_s_at	MIEF1	0.8457	8.60871	9.42902	9.1962e-09	1.07426e-07	10.044
225082_at	CPSF3	1.11775	8.68594	13.6924	1.4717e-11	5.54956e-10	16.6194
231071_at	YTHDF3-AS1	1.11768	5.57524	5.91928	8.99449e-06	4.34831e-05	3.0024
203565_s_at	MNAT1	1.11672	6.56603	8.62133	3.8885e-08	3.65889e-07	8.56667
1556321_a_at	TLNRD1	1.11657	6.61853	5.2025	4.45243e-05	0.000180223	1.37969
200628_s_at	WARS1	1.11614	8.96953	7.5074	3.26025e-07	2.31085e-06	6.38892
1554049_s_at	DCAF8	1.1161	5.73308	9.92294	3.95972e-09	5.21432e-08	10.9072
1554915_a_at	PDE12	1.1161	6.60826	5.67581	1.53876e-05	7.02966e-05	2.45663
203436_at	RPP30	1.11573	8.53768	10.3446	1.97221e-09	2.89574e-08	11.6209
200923_at	LGALS3BP	1.11558	6.55644	3.68094	0.00150052	0.00439544	-2.14024
209853_s_at	PSME3	1.11547	8.03423	8.19088	8.67368e-08	7.33988e-07	7.74473
222666_s_at	RCL1	1.11527	6.98413	9.62094	6.60584e-09	8.05234e-08	10.3829
208909_at	UQCRFS1	1.11522	11.3622	12.8378	4.66254e-11	1.35928e-09	15.4462
209609_s_at	MRPL9	0.972296	10.0247	9.40542	9.581e-09	1.11085e-07	10.002
201037_at	PFKP	1.11439	8.66501	8.64234	3.74151e-08	3.54744e-07	8.60615
225002_s_at	SUMF2	1.11424	7.08753	7.29685	4.96455e-07	3.35302e-06	5.95866
207761_s_at	METTL7A	1.11412	11.1852	8.98181	2.02279e-08	2.12209e-07	9.23633
207904_s_at	LNPEP	1.11401	5.59026	8.33581	6.60271e-08	5.78641e-07	8.0242
226896_at	CHCHD1	1.11364	9.37064	9.65054	6.27967e-09	7.71535e-08	10.4348
228989_at	TYMSOS	1.11362	3.96188	7.97988	1.29671e-07	1.02992e-06	7.33284
221807_s_at	TRABD	1.11348	6.01017	6.96587	9.73251e-07	6.04879e-06	5.27036
218485_s_at	SLC35C1	1.11283	5.70856	6.7654	1.47364e-06	8.75934e-06	4.8465
217398_x_at	GAPDH	1.11254	12.1795	12.732	5.40083e-11	1.5346e-09	15.2964
226349_at	C12orf45	1.11239	8.17368	9.35476	1.04645e-08	1.1934e-07	9.91163
209478_at	CENPX	0.902457	8.947	9.38963	9.84769e-09	1.13459e-07	9.97388
200803_s_at	TMBIM6	1.11041	11.2762	12.765	5.15874e-11	1.474e-09	15.3432
204559_s_at	LSM7	1.11008	10.8409	10.6942	1.12332e-09	1.78721e-08	12.1969
201214_s_at	PPP1R7	0.874156	9.17924	9.38282	9.96518e-09	1.14617e-07	9.96173
201021_s_at	DSTN	1.10978	9.77744	8.03843	1.15912e-07	9.35363e-07	7.44773
227210_at	SFMBT2	1.10954	8.03709	8.38332	6.04146e-08	5.3621e-07	8.11521
211091_s_at	NF2	1.10903	4.36286	5.90751	9.22968e-06	4.45453e-05	2.97615
220261_s_at	ZDHHC4	1.10839	8.18009	10.7176	1.08221e-09	1.73687e-08	12.2351
217949_s_at	VKORC1	0.924525	8.97016	9.36249	1.03244e-08	1.1841e-07	9.92545
208839_s_at	CAND1	1.10826	8.0869	6.64373	1.90055e-06	1.10177e-05	4.58672
225394_s_at	ZCRB1	1.1081	10.0334	10.448	1.66741e-09	2.49358e-08	11.7927
203342_at	TIMM17B	0.803876	8.03576	9.36067	1.03572e-08	1.18585e-07	9.9222
207813_s_at	FDXR	1.10791	5.10971	6.59997	2.08364e-06	1.19317e-05	4.49283
238084_at	PCGF3	1.10783	5.81427	6.03088	7.0487e-06	3.50923e-05	3.25046
221087_s_at	APOL3	1.10783	8.3031	7.51957	3.18259e-07	2.26522e-06	6.4136
220223_at	ATAD5	1.10736	5.45025	6.78314	1.42021e-06	8.4742e-06	4.88423
223222_at	SLC25A19	0.887536	7.17089	9.35687	1.04262e-08	1.19037e-07	9.9154
209520_s_at	NCBP1	1.10722	7.54435	8.17988	8.85613e-08	7.47476e-07	7.7234
217127_at	CTH	1.10662	4.44209	5.14029	5.12818e-05	0.000205433	1.23681
217301_x_at	RBBP4	1.10571	9.058	8.87249	2.46191e-08	2.49581e-07	9.03502
229884_s_at	MRPL2	1.10565	6.63236	8.98508	2.01099e-08	2.1119e-07	9.24233
206833_s_at	ACYP2	1.10564	7.7785	10.0728	3.08357e-09	4.22608e-08	11.1633
214117_s_at	BTD	1.10552	6.3978	6.4379	2.93572e-06	1.61333e-05	4.14301
226414_s_at	ANAPC11	1.10546	10.2327	12.829	4.71978e-11	1.36414e-09	15.4337
218038_at	DMAC2	0.760659	7.25012	9.34012	1.07353e-08	1.22014e-07	9.88546
202397_at	NUTF2	0.77253	9.87438	9.3386	1.07638e-08	1.22269e-07	9.88274
212008_at	UBXN4	1.10504	8.08914	7.41803	3.89452e-07	2.71112e-06	6.20701
227186_s_at	MRPL41	1.10447	8.67122	11.6191	2.69528e-10	5.60563e-09	13.6563
223989_s_at	REXO2	1.10392	7.75785	6.62409	1.9806e-06	1.13998e-05	4.5446
219002_at	FASTKD1	1.10353	9.01362	7.68249	2.30862e-07	1.71987e-06	6.74221
218111_s_at	CMAS	0.959477	7.11833	9.32757	1.09734e-08	1.24299e-07	9.86299
212735_at	RUBCN	1.1035	7.62524	8.41246	5.72195e-08	5.11539e-07	8.17088
209183_s_at	DEPP1	1.10327	4.31925	4.42677	0.000264822	0.000914032	-0.415626
202680_at	GTF2E2	0.923671	8.63693	9.32449	1.10325e-08	1.24759e-07	9.85748
212590_at	RRAS2	1.10284	7.94499	6.63713	1.92708e-06	1.11587e-05	4.57256
219030_at	TPRKB	1.10247	9.24781	11.8925	1.7968e-10	4.08666e-09	14.0704
202001_s_at	NDUFA6	1.10195	10.844	11.178	5.26642e-10	9.54579e-09	12.9717
225970_at	DDHD1	1.10157	7.42651	5.96308	8.17249e-06	4.00077e-05	3.09991
231396_s_at	FAM126A	1.10119	5.80124	4.43555	0.000259476	0.000897578	-0.395202
217811_at	SELENOT	0.773919	11.3114	9.30876	1.13403e-08	1.27809e-07	9.82929
222883_at	COA7	1.1008	5.51583	7.18776	6.18774e-07	4.0622e-06	5.73339
227436_at	OTUD7B	1.09998	6.01898	6.29049	4.02191e-06	2.13802e-05	3.822
202686_s_at	AXL	1.09994	4.5276	4.12936	0.000528851	0.00170514	-1.10653
223040_at	NAA20	0.776287	9.38044	9.28886	1.17425e-08	1.32048e-07	9.79358
51176_at	MED27	0.932044	8.3407	9.28315	1.18605e-08	1.333e-07	9.78333
203428_s_at	ASF1A	1.09988	8.20947	5.71573	1.40843e-05	6.51542e-05	2.54652
222627_at	VPS54	0.907503	8.76189	9.28048	1.19162e-08	1.33777e-07	9.77853
210243_s_at	B4GALT3	1.09974	8.88185	8.1248	9.83151e-08	8.13539e-07	7.61638
201216_at	ERP29	1.09937	11.326	11.6415	2.60664e-10	5.44936e-09	13.6905
228578_at	RBM45	1.09859	7.96244	10.737	1.04933e-09	1.69489e-08	12.2666
224932_at	CHCHD10	1.09857	8.60544	9.88847	4.19566e-09	5.48207e-08	10.8479
203445_s_at	CTDSP2	-0.962794	10.3617	-9.27321	1.20692e-08	1.35119e-07	9.76546
212888_at	DICER1	-0.802067	10.5669	-9.27228	1.20888e-08	1.35263e-07	9.7638
1554623_x_at	DGKE	1.09855	4.31192	4.83735	0.000102528	0.00038604	0.537648
223191_at	COX16	1.09844	9.97315	11.2804	4.50019e-10	8.40618e-09	13.1325
210996_s_at	YWHAE	0.938576	8.90348	9.25734	1.24101e-08	1.38628e-07	9.73692
200030_s_at	SLC25A3	0.717202	12.2057	9.25629	1.24329e-08	1.38806e-07	9.73504
202428_x_at	DBI	0.67189	11.3172	9.25324	1.24996e-08	1.39473e-07	9.72956
224511_s_at	TXNDC17	1.09735	9.9696	9.99736	3.49622e-09	4.71161e-08	11.0347
228737_at	TOX2	1.09667	5.36412	5.22729	4.20902e-05	0.000171853	1.43656
243309_at	C15orf65	1.0963	4.38559	5.92166	8.94777e-06	4.3278e-05	3.0077
203015_s_at	SSX2IP	1.0962	5.75479	9.33666	1.08004e-08	1.22478e-07	9.87926
201405_s_at	COPS6	0.933123	9.14284	9.24714	1.26344e-08	1.40588e-07	9.71857
212145_at	MRPS27	1.09611	8.87289	8.82218	2.69622e-08	2.68478e-07	8.94186
208968_s_at	CIAPIN1	0.76172	9.30489	9.24389	1.27067e-08	1.41237e-07	9.71272
217192_s_at	PRDM1	1.09608	7.05922	6.39946	3.18606e-06	1.73156e-05	4.05954
228955_at	LRP8	1.09602	6.93863	5.6683	1.56462e-05	7.12843e-05	2.43971
211969_at	HSP90AA1	1.09537	10.6907	7.03061	8.52193e-07	5.37759e-06	5.40613
215136_s_at	EXOSC8	1.09453	8.93219	9.56814	7.23212e-09	8.68974e-08	10.2902
235143_at	SLC10A7	1.094	7.63197	8.63279	3.80763e-08	3.59117e-07	8.5882
203103_s_at	PRPF19	0.984183	7.68716	9.2218	1.32104e-08	1.46351e-07	9.67289
212398_at	RDX	1.09388	5.73662	6.13982	5.56429e-06	2.84692e-05	3.49124
200028_s_at	STARD7	1.09383	10.7031	11.9741	1.59409e-10	3.71782e-09	14.1926
204599_s_at	MRPL28	1.09372	7.80885	11.7703	2.1517e-10	4.6928e-09	13.8864
228157_at	ZNF207	-0.974865	9.59877	-9.21313	1.34135e-08	1.48277e-07	9.65725
206589_at	GFI1	1.09312	7.83921	5.64614	1.64358e-05	7.4428e-05	2.38971
222551_s_at	C8orf33	1.09294	6.31866	8.15982	9.19917e-08	7.71338e-07	7.68447
1552738_a_at	ST7L	1.09279	5.18647	5.88148	9.77214e-06	4.68607e-05	2.91806
204956_at	MTAP	1.09266	5.11661	8.65397	3.66259e-08	3.48533e-07	8.62799
1568597_at	LOC646762	1.09252	5.32777	6.6932	1.71337e-06	1.00453e-05	4.69258
212832_s_at	CKAP5	1.09166	7.34244	9.35787	1.0408e-08	1.18963e-07	9.91719
221488_s_at	CUTA	1.09162	10.7387	10.7028	1.10799e-09	1.7684e-08	12.211
201307_at	SEPTIN11	1.09117	8.05781	10.3856	1.8448e-09	2.73655e-08	11.6892
219705_at	QSER1	0.961359	4.69511	9.19265	1.39066e-08	1.52972e-07	9.62027
201770_at	SNRPA	1.09087	9.09994	10.3272	2.02883e-09	2.96377e-08	11.5919
1564970_at	SETDB2	1.09055	4.47336	5.27235	3.80083e-05	0.000156677	1.53979
218108_at	UBR7	0.748989	8.71002	9.18674	1.40525e-08	1.54325e-07	9.60957
204278_s_at	EBAG9	1.09054	8.5972	8.72446	3.22e-08	3.12609e-07	8.75996
238567_at	SGPP2	1.08958	3.8552	5.88126	9.77667e-06	4.68713e-05	2.91759
210439_at	ICOS	1.08933	7.84046	6.39706	3.20239e-06	1.73903e-05	4.05433
219221_at	ZBTB38	1.08899	7.45278	5.03322	6.54523e-05	0.000256495	0.990315
229656_s_at	EML6	1.08892	5.92899	4.70711	0.000138393	0.00050781	0.235718
226405_s_at	ARRDC1	-0.973136	7.46405	-9.16893	1.45014e-08	1.58736e-07	9.57736
216442_x_at	FN1	1.08861	4.839	3.36632	0.0031016	0.00847051	-2.85265
201241_at	DDX1	1.08732	10.119	8.0879	1.05468e-07	8.62117e-07	7.54444
218386_x_at	USP16	0.81064	10.0812	9.1602	1.47269e-08	1.60942e-07	9.56155
202706_s_at	UMPS	1.0866	7.12803	6.07225	6.44223e-06	3.24265e-05	3.34205
217972_at	CHCHD3	1.08618	9.20727	13.0744	3.3679e-11	1.06697e-09	15.7774
208107_s_at	REXO5	1.08575	5.66676	5.49932	2.28053e-05	9.97991e-05	2.05735
211015_s_at	HSPA4	1.08431	9.18651	13.0848	3.32042e-11	1.05678e-09	15.7918
222399_s_at	TM9SF3	0.980101	10.4072	9.1556	1.48471e-08	1.61819e-07	9.55321
225816_at	JADE1	-0.993132	8.87551	-9.14864	1.50311e-08	1.63579e-07	9.54059
226749_at	MRPS9	1.08365	8.29246	9.86359	4.37503e-09	5.67236e-08	10.805
218561_s_at	LYRM4	0.90375	8.15937	9.14857	1.5033e-08	1.63579e-07	9.54047
208758_at	ATIC	1.0826	9.68715	10.6281	1.24818e-09	1.95351e-08	12.0891
209078_s_at	TXN2	0.886881	8.18237	9.14198	1.52095e-08	1.65148e-07	9.5285
205115_s_at	RBM19	1.08171	5.79159	9.71533	5.62291e-09	7.04137e-08	10.548
218260_at	DDA1	0.956997	7.11464	9.14196	1.521e-08	1.65148e-07	9.52847
218024_at	MPC1	0.82537	9.90462	9.14045	1.52506e-08	1.655e-07	9.52574
202474_s_at	HCFC1	0.880099	7.91515	9.13778	1.53229e-08	1.66195e-07	9.52089
202898_at	SDC3	1.08127	4.49027	3.50351	0.002262	0.0063832	-2.54379
1552364_s_at	MSI2	1.08056	6.40673	7.98534	1.28321e-07	1.0208e-06	7.34357
208478_s_at	BAX	1.08039	5.56797	4.70015	0.000140631	0.000514898	0.219587
224608_s_at	VPS25	0.896916	9.08754	9.12042	1.58016e-08	1.70949e-07	9.48937
203303_at	DYNLT3	-0.877502	9.10093	-9.12035	1.58035e-08	1.70949e-07	9.48925
215380_s_at	GGCT	1.0799	9.26911	10.2221	2.40978e-09	3.44542e-08	11.4157
228059_x_at	MRPS22	1.07988	8.96525	11.5147	3.15276e-10	6.40522e-09	13.4961
208115_x_at	EDRF1	1.07938	4.76462	8.17179	8.99285e-08	7.57186e-07	7.70771
203696_s_at	RFC2	0.975518	7.30358	9.10963	1.61069e-08	1.73858e-07	9.46976
225621_at	ALG2	1.07933	9.24197	7.7289	2.10827e-07	1.58584e-06	6.83515
201198_s_at	PSMD1	1.07919	9.13335	9.3958	9.74263e-09	1.1257e-07	9.98487
203252_at	CDK2AP2	1.07895	8.8244	6.59942	2.08606e-06	1.19421e-05	4.49165
218281_at	MRPL48	1.07879	8.5371	9.66008	6.17824e-09	7.60171e-08	10.4515
242656_at	GTF2H1	1.07869	4.6034	8.06126	1.10964e-07	9.0048e-07	7.49241
211337_s_at	TUBGCP4	1.07718	6.00593	8.27702	7.37295e-08	6.36737e-07	7.91117
210250_x_at	ADSL	1.07669	9.28082	10.0992	2.95158e-09	4.07007e-08	11.2081
210976_s_at	PFKM	1.07608	6.73454	6.25644	4.32693e-06	2.28154e-05	3.74749
214838_at	SFT2D2	1.07558	7.30543	10.4714	1.60547e-09	2.41282e-08	11.8315
203869_at	USP46	1.07472	5.94211	7.41783	3.89607e-07	2.71112e-06	6.20661
203790_s_at	RIDA	1.07382	7.76648	8.20259	8.48372e-08	7.19725e-07	7.76741
222309_at	C6orf62	1.07377	7.41307	3.53159	0.00212006	0.00601804	-2.48022
218447_at	CMC2	1.07235	9.3758	12.8768	4.41759e-11	1.29913e-09	15.5011
228381_at	ATF7IP2	1.07178	8.91006	5.02091	6.73185e-05	0.000263093	0.961929
204805_s_at	H1-10	1.07144	9.79928	7.93499	1.41362e-07	1.11313e-06	7.24444
78383_at	SMIM27	-0.98062	9.10752	-9.07111	1.72481e-08	1.84595e-07	9.39962
225106_s_at	OGFOD1	1.07138	7.32632	8.12234	9.87774e-08	8.16695e-07	7.61157
222984_at	PAIP2	-0.709358	11.2031	-9.0688	1.7319e-08	1.85158e-07	9.39542
215218_s_at	WDR62	1.07138	5.50796	6.51935	2.47004e-06	1.38727e-05	4.31921
227653_at	TRMT5	1.07092	5.89341	5.46803	2.44614e-05	0.000106171	1.98626
203860_at	PCCA	1.07089	6.81677	6.99511	9.16518e-07	5.73684e-06	5.33174
225161_at	GFM1	1.07018	8.22213	8.85203	2.55455e-08	2.56849e-07	8.99717
224302_s_at	MRPS36	0.917539	9.6001	9.05507	1.77476e-08	1.89239e-07	9.37037
224151_s_at	AK3	1.07009	7.05811	6.78473	1.41552e-06	8.45623e-06	4.8876
225881_at	SLC35B4	1.06988	7.03942	7.93405	1.41619e-07	1.11471e-06	7.24258
218190_s_at	UQCR10	0.741184	11.4219	9.05211	1.78414e-08	1.89845e-07	9.36497
219373_at	DPM3	1.06924	8.79373	10.1426	2.74705e-09	3.84587e-08	11.2816
203409_at	DDB2	1.06916	7.87131	7.9535	1.36415e-07	1.07712e-06	7.28092
212844_at	RRP1B	1.0691	5.31962	5.69018	1.49046e-05	6.85247e-05	2.48902
207791_s_at	RAB1A	0.855121	9.55993	9.0497	1.79182e-08	1.90354e-07	9.36056
32541_at	PPP3CC	1.06881	8.71047	8.87015	2.47234e-08	2.50372e-07	9.03069
228852_at	ENSA	1.06851	6.5672	10.0114	3.41555e-09	4.62226e-08	11.0586
205135_s_at	NUFIP1	1.0685	7.1723	9.59261	6.93458e-09	8.36212e-08	10.3332
227549_x_at	ZDHHC24	1.06844	7.03888	8.3041	7.00725e-08	6.09854e-07	7.96328
217859_s_at	SLC39A9	1.06739	4.73313	6.89318	1.13053e-06	6.90502e-06	5.11728
202666_s_at	ACTL6A	1.06694	8.53345	6.9873	9.31329e-07	5.82232e-06	5.31536
202899_s_at	SRSF3	1.06688	11.1289	9.55775	7.36244e-09	8.81227e-08	10.2719
200045_at	ABCF1	0.730508	9.27237	9.02806	1.86232e-08	1.97013e-07	9.32102
203677_s_at	TARBP2	0.915565	7.34269	9.02394	1.87603e-08	1.9836e-07	9.3135
201264_at	COPE	1.06685	9.05487	10.6769	1.15465e-09	1.82555e-08	12.1688
218616_at	INTS12	0.831726	8.63106	9.02163	1.88379e-08	1.98972e-07	9.30928
218682_s_at	SLC4A1AP	1.06654	8.56986	7.18804	6.18412e-07	4.06115e-06	5.73399
225094_at	KMT5A	1.06627	6.56156	5.84025	1.0699e-05	5.09058e-05	2.82592
234915_s_at	DENR	1.06626	7.16557	8.5478	4.45205e-08	4.1068e-07	8.42799
204264_at	CPT2	1.06521	7.10083	8.68059	3.48848e-08	3.34013e-07	8.6779
212482_at	RMND5A	-0.817198	8.86149	-9.01169	1.91755e-08	2.02008e-07	9.29108
203906_at	IQSEC1	-0.924038	9.10444	-9.00006	1.9578e-08	2.06141e-07	9.26979
205819_at	MARCO	1.06502	6.32635	3.46771	0.00245661	0.00687563	-2.62468
238508_at	DBF4B	1.06486	6.63871	7.74471	2.04417e-07	1.54743e-06	6.86676
216602_s_at	FARSA	1.06475	6.63597	7.51839	3.19003e-07	2.26844e-06	6.41121
217809_at	BZW2	0.906668	9.71923	8.98983	1.99395e-08	2.0951e-07	9.25104
217885_at	IPO9	1.06474	8.45301	8.55105	4.42549e-08	4.08417e-07	8.43412
218503_at	FOCAD	1.06454	7.84199	6.69192	1.71799e-06	1.00635e-05	4.68983
212167_s_at	SMARCB1	1.06452	7.47572	11.1058	5.88702e-10	1.04823e-08	12.8578
222869_s_at	ELAC1	1.06412	6.34998	5.34859	3.1997e-05	0.000134453	1.71411
223120_at	FUCA2	1.06338	7.60208	8.70738	3.32185e-08	3.20953e-07	8.72805
218556_at	ORMDL2	1.06312	9.89255	9.98179	3.5883e-09	4.8068e-08	11.008
208833_s_at	ATXN10	0.736406	10.6196	8.97434	2.05002e-08	2.14619e-07	9.22263
201799_s_at	OSBP	1.06223	7.5097	7.68947	2.2773e-07	1.69842e-06	6.75619
211376_s_at	NSMCE4A	1.06115	9.40563	11.0207	6.71882e-10	1.16749e-08	12.7227
202298_at	NDUFA1	0.667896	12.1035	8.97023	2.0652e-08	2.15841e-07	9.21507
203847_s_at	AKAP8	1.06059	8.10171	10.4498	1.66248e-09	2.48805e-08	11.7957
211072_x_at	TUBA1B	0.723682	12.8925	8.96626	2.07994e-08	2.17188e-07	9.20778
229989_at	FDXACB1	1.06017	5.69795	9.38175	9.98369e-09	1.14764e-07	9.95983
200710_at	ACADVL	0.838165	9.59389	8.96197	2.09598e-08	2.18637e-07	9.19991
207829_s_at	BNIP1	1.05972	7.09824	7.7423	2.0538e-07	1.55356e-06	6.86195
201903_at	UQCRC1	1.05933	9.33277	11.5112	3.16946e-10	6.42619e-09	13.4907
208808_s_at	HMGB2	0.882252	11.9124	8.95674	2.11574e-08	2.20356e-07	9.19029
200652_at	SSR2	0.842252	11.461	8.95455	2.12405e-08	2.21107e-07	9.18628
239417_x_at	C6orf52	1.05869	4.45992	5.31418	3.45795e-05	0.000144074	1.63551
210187_at	FKBP1A	1.05759	6.98126	5.7849	1.2087e-05	5.69461e-05	2.70192
219541_at	LIME1	1.05745	7.31536	7.10336	7.34523e-07	4.71469e-06	5.55804
202847_at	PCK2	1.05731	8.19018	10.8994	8.12184e-10	1.36998e-08	12.5287
201327_s_at	CCT6A	0.928484	9.39323	8.95257	2.1316e-08	2.2127e-07	9.18264
42361_g_at	CCHCR1	1.05711	5.27132	8.35969	6.31422e-08	5.5772e-07	8.06997
229587_at	UBA2	1.05703	5.32043	5.55997	1.99136e-05	8.84104e-05	2.19489
229145_at	ANAPC16	-0.806684	9.63824	-8.9501	2.14108e-08	2.21964e-07	9.17809
218593_at	RBM28	0.918127	7.508	8.94889	2.14575e-08	2.22334e-07	9.17586
225788_at	RRP36	1.05695	8.9676	12.3125	9.76837e-11	2.49768e-09	14.6923
204218_at	ANAPC15	1.0567	7.22413	12.1783	1.18481e-10	2.90792e-09	14.4954
226308_at	HAUS8	0.842477	6.14716	8.94237	2.17099e-08	2.24603e-07	9.16388
217797_at	UFC1	0.753624	11.0033	8.9398	2.18105e-08	2.25527e-07	9.15914
225413_at	ATP5MD	0.733666	12.216	8.93871	2.18529e-08	2.25851e-07	9.15715
218550_s_at	LRRC20	1.05663	4.9281	6.82655	1.29775e-06	7.82452e-06	4.97634
224740_at	SMIM15	1.05656	9.37445	8.19185	8.65774e-08	7.33255e-07	7.74661
203192_at	ABCB6	1.05643	5.89376	7.325	4.69156e-07	3.18679e-06	6.01651
210639_s_at	ATG5	1.05638	7.77134	10.8418	8.89101e-10	1.47264e-08	12.4362
202115_s_at	NOC2L	0.920942	6.99764	8.92296	2.24804e-08	2.31743e-07	9.12814
228505_s_at	TMEM170A	1.0563	6.22436	7.02184	8.67628e-07	5.46643e-06	5.38778
215084_s_at	LRRC42	1.0549	7.26793	10.4846	1.57157e-09	2.37628e-08	11.8533
204203_at	CEBPG	1.0548	8.15886	10.6158	1.27301e-09	1.98155e-08	12.0689
1552344_s_at	CNOT7	1.05472	6.39545	8.56237	4.33407e-08	4.00713e-07	8.45551
238511_at	UBL7-AS1	1.05387	5.27075	5.25272	3.97345e-05	0.00016316	1.49484
228332_s_at	SELENOH	0.757754	11.4848	8.91015	2.30044e-08	2.36419e-07	9.10453
213113_s_at	SLC43A3	1.05384	7.84582	8.78633	2.87729e-08	2.83846e-07	8.87526
228543_at	PET117	1.05343	8.05442	9.29051	1.17085e-08	1.31738e-07	9.79655
211730_s_at	POLR2L	1.05208	10.8301	9.35737	1.0417e-08	1.18999e-07	9.9163
200812_at	CCT7	1.05172	9.8063	11.0211	6.71444e-10	1.16749e-08	12.7234
212825_at	PAXIP1	0.998527	8.19241	8.89493	2.36432e-08	2.42367e-07	9.07647
200910_at	CCT3	0.89496	9.73866	8.8938	2.36915e-08	2.42739e-07	9.07437
213175_s_at	SNRPB	1.0517	10.7427	12.5339	7.13127e-11	1.94152e-09	15.0132
219307_at	PDSS2	1.05125	7.39248	7.75145	2.01746e-07	1.52893e-06	6.88023
200079_s_at	KARS1	0.653762	10.2672	8.89076	2.38215e-08	2.43699e-07	9.06877
230055_at	KHDC1	1.05124	5.11134	7.723	2.13272e-07	1.60056e-06	6.82335
224472_x_at	SDF4	0.857022	8.84187	8.89015	2.38477e-08	2.4372e-07	9.06764
225291_at	PNPT1	1.05057	9.06125	7.58052	2.82123e-07	2.04408e-06	6.53695
209694_at	PTS	1.05054	7.59891	8.28112	7.31629e-08	6.32386e-07	7.91907
219260_s_at	ELP5	1.0504	6.80191	3.94955	0.000803783	0.00248666	-1.52277
223225_s_at	SEH1L	1.05018	6.43716	7.98007	1.29625e-07	1.02992e-06	7.33321
208682_s_at	MAGED2	1.04946	7.97578	11.4772	3.33636e-10	6.67075e-09	13.4383
226986_at	WIPI2	-0.97591	7.55027	-8.88299	2.41573e-08	2.45748e-07	9.05442
1568781_at	UROS	1.04894	5.44921	6.80963	1.34414e-06	8.06564e-06	4.94046
219131_at	UBIAD1	1.04817	6.42103	8.83857	2.61747e-08	2.61929e-07	8.97224
218185_s_at	ARMC1	1.04802	8.1529	5.6969	1.46845e-05	6.75894e-05	2.50414
218535_s_at	RIOK2	1.04655	8.19211	5.56567	1.96621e-05	8.73707e-05	2.20779
212527_at	DESI1	1.04651	7.66422	9.13268	1.5462e-08	1.67435e-07	9.51163
201119_s_at	COX8A	1.04612	11.2068	13.7198	1.41977e-11	5.39154e-10	16.6559
200657_at	SLC25A5	1.04609	11.3981	11.4641	3.40291e-10	6.75692e-09	13.4181
214963_at	NUP160	1.04513	6.44181	4.16997	0.000481143	0.00156356	-1.01232
223221_at	SCO1	1.04454	7.34898	9.25875	1.23794e-08	1.38361e-07	9.73946
208506_at	H3C7	1.04448	4.34227	4.2957	0.000359107	0.00119865	-0.720317
202960_s_at	MMUT	1.04432	8.8519	7.81878	1.76976e-07	1.3622e-06	7.01435
203478_at	NDUFC1	1.04428	10.9135	10.1076	2.91088e-09	4.03324e-08	11.2223
223244_s_at	NDUFA12	0.827712	11.3965	8.86974	2.47416e-08	2.50372e-07	9.02994
206185_at	CRYBB1	1.04304	4.60916	5.63189	1.69649e-05	7.66175e-05	2.35755
221570_s_at	METTL5	1.04269	9.99527	11.4827	3.30894e-10	6.66473e-09	13.4467
223109_at	TRUB2	1.04236	7.36719	8.35742	6.34108e-08	5.59601e-07	8.06562
204228_at	PPIH	1.04222	9.14296	8.86391	2.50034e-08	2.52547e-07	9.01915
202591_s_at	SSBP1	1.0421	10.7259	10.7961	9.55669e-10	1.56429e-08	12.3623
[truncated: 7,232 more rows]
