# Supplementary material for: Multi-Tissue Transcriptomic-Informed In Silico Investigation of Drugs for the Treatment of Dengue Fever Disease
Source: Viruses. 2021 Aug 4;13(8):1540. doi: 10.3390/v13081540 (PMC8402662; doi:10.3390/v13081540)
Supplement: Supplementary file 1 [file viruses-13-01540-s001.zip › Supplementary data/SupplementaryTable_S6.xlsx]

## Sheet: SupplementaryTableS6
Supplementary Table S6. Cmap results for the blood microarray data. Table contains score, name and mechanism of action for the outputted drugs with a Cmap score above 90 and below -90 indicating similar or opposing signatures between a given perturbagen's and the query, respectively.
Score	ID	Name	Description	Effect
99.79	BRD-K41996876	tyrphostin-1	EGFR inhibitor	Antineoplasic effects
99.75	BRD-K43164539	cholic-acid	Bile acid	Other
99.54	BRD-K48935217	epothilone	Microtubule inhibitor	Antineoplasic effects
99.47	BRD-K86465814	HO-013	PPAR receptor agonist	Antineoplasic effects
99.35	BRD-K93176058	AC-55649	Retinoid receptor agonist	Other
99.33	BRD-A01145011	zebularine	DNA methyltransferase inhibitor	Antineoplasic effects
99.22	BRD-K84085265	CG-930	JNK inhibitor	Other
99.19	BRD-K82746043	navitoclax	BCL inhibitor	Antineoplasic effects
99.15	BRD-K54256913	MK-1775	WEE1 kinase inhibitor	Antineoplasic effects
99.12	BRD-K49865102	PD-0325901	MEK inhibitor	Antineoplasic effects
99.11	BRD-K83963101	MLN-8054	Aurora kinase inhibitor	Antineoplasic effects
99.05	BRD-K99696746	fatostatin	SREBP inhibitor	Other
99.01	BRD-K62810658	PD-98059	MEK inhibitor	Cardiovascular effects
98.84	BRD-K95309561	dienestrol	Estrogen receptor agonist	Anti-inflammatory effect
98.73	BRD-A68631409	evodiamine	ATPase inhibitor	Other
98.56	BRD-K41260949	valproic-acid	HDAC inhibitor	Antineoplasic effects
98.17	BRD-K49456190	prima-1-met	thioredoxin inhibitor	Antineoplasic effects
97.74	BRD-A67373739	AICA-ribonucleotide	AMPK activator	Cardiovascular effects
97.67	BRD-K09859624	methantheline	Acetylcholine receptor antagonist	Other
97.61	BRD-K01192156	tyrphostin-AG-112	Protein tyrosine kinase inhibitor	Antineoplasic effects
97.57	BRD-K01638814	rilmenidine	Adrenergic receptor agonist	Cardiovascular effects
97.47	BRD-K32536677	AGK-2	SIRT inhibitor	Anti-inflammatory effect
97.16	BRD-K17823458	danoprevir	HCV inhibitor	Antiviral effects
97.1	BRD-K64785675	TG100-115	-666	Cardiovascular effects
96.65	BRD-K74236984	UNC-0321	Histone lysine methyltransferase inhibitor	Antineoplasic effects
96.53	BRD-K51318897	fenbendazole	Tubulin inhibitor	Antiparasitic effects
96.5	BRD-K89687904	PKCbeta-inhibitor	PKC inhibitor	Antiviral effects
96.19	BRD-K14550461	doxercalciferol	Vitamin D receptor agonist	Antineoplasic effects
96.17	BRD-K93095519	SJ-172550	MDM inhibitor	Antineoplasic effects
96.03	BRD-K32107296	temozolomide	DNA alkylating agent	Antineoplasic effects
95.71	BRD-K89014967	AS-703026	MEK inhibitor	Antineoplasic effects
95.31	BRD-A50157456	terbutaline	Adrenergic receptor agonist	Anti-inflammatory effect
95.2	BRD-K64451768	GANT-58	GLI antagonist	Antineoplasic effects
95.1	BRD-A54029483	IRL-2500	Endothelin receptor antagonist	Antineoplasic effects
94.95	BRD-K40892394	AR-C133057XX	Nitric oxide synthase inhibitor	Antineoplasic effects
94.85	BRD-K67977190	eprosartan	Angiotensin receptor antagonist	Cardiovascular effects
94.71	BRD-A62182663	YK-4279	Apoptosis stimulant	Antineoplasic effects
94.2	BRD-K36324071	NF-449	Purinergic receptor antagonist	Cardiovascular effects
94.06	BRD-K63915849	AS-604850	PI3K inhibitor	Antineoplasic effects
93.78	BRD-K79131256	albendazole	Anthelmintic	Antiparasitic effects
93.5	BRD-K66206289	lobeline	Acetylcholine receptor antagonist	Other
93.44	BRD-K20285085	fostamatinib	SYK inhibitor	Anti-inflammatory effect
92.96	BRD-K61314889	IWR-1-ENDO	PARP inhibitor	Antineoplasic effects
92.93	BRD-K26657438	imiquimod	TLR agonist	Antineoplasic effects
92.88	BRD-K12539581	nocodazole	Tubulin inhibitor	Antineoplasic effects
92.66	BRD-A35338386	NECA	Adenosine receptor agonist	Antineoplasic effects
92.44	BRD-K48923948	BMS-641988	Androgen receptor antagonist	Antineoplasic effects
92.4	BRD-A55815733	phylloquinone	Vitamin K	Cardiovascular effects
92.21	BRD-K08703257	3-amino-benzamide	PARP inhibitor	Antineoplasic effects
92.17	BRD-A73680854	PT-630	Dipeptidyl peptidase inhibitor	Other
92.06	BRD-K01779529	fluoropyruvate	Pyruvate dehydrogenase kinase inhibitor	Antibiotic effect
92.01	BRD-K80527266	triacsin-c	Adrenergic receptor antagonist	Antifungic effects
92	BRD-K19416115	sitagliptin	Dipeptidyl peptidase inhibitor	Other
91.74	BRD-K70511574	sunitinib	PLK inhibitor	Antineoplasic effects
91.63	BRD-A72703248	SKF-96365	Calcium channel blocker	Antineoplasic effects
90.63	BRD-K56301217	ABT-737	BCL inhibitor	Antineoplasic effects
90.49	BRD-K95609758	BMS-191011	Potassium channel activator	Other
90.43	BRD-K39733634	L-161982	Prostanoid receptor antagonist	Other
90.39	BRD-K44084986	Y-27632	Rho associated kinase inhibitor	Other
90.24	BRD-A32161980	carbetocin	Oxytocin receptor agonist	Other
90.17	BRD-A56359832	zileuton	Leukotriene inhibitor	Anti-inflammatory effect
90.02	BRD-K68095457	palmitoylethanolamide	Cannabinoid receptor agonist	Anti-inflammatory effect;Cardiovascular effects
-90.13	BRD-K15563106	phloretin	Sodium/glucose cotransporter inhibitor	Antineoplasic effects
-90.19	BRD-K59456551	methotrexate	Dihydrofolate reductase inhibitor	Antineoplasic effects
-90.27	BRD-K17075857	chloroxine	Opioid receptor antagonist	Antibiotic effect
-90.33	BRD-K68143200	SA-792541	CDC inhibitor	Immunosupressant effects
-90.4	BRD-K19894101	MST-312	Telomerase inhibitor	Antiviral effects
-90.68	BRD-A34806832	proscillaridin	ATPase inhibitor	Antineoplasic effects
-90.77	BRD-K13646352	midostaurin	FLT3 inhibitor	Antineoplasic effects
-90.79	BRD-K76840893	RS-17053	Adrenergic receptor antagonist	Other
-90.79	BRD-K40255344	tyrphostin-A9	Protein tyrosine kinase inhibitor	Antineoplasic effects
-90.89	BRD-K18518344	digitoxigenin	ATPase inhibitor	Cardiovascular effects
-91.01	BRD-K37691127	hinokitiol	Tyrosinase inhibitor	Antibiotic effect
-91.07	BRD-K82823804	SA-792987	PKC inhibitor	Antineoplasic effects
-91.21	BRD-K04923131	GSK-3-inhibitor-IX	Glycogen synthase kinase inhibitor	Other
-91.3	BRD-A11007541	BCI-hydrochloride	Protein phosphatase inhibitor	Cardiovascular effects
-91.45	BRD-K31912990	CGP-71683	Neuropeptide receptor antagonist	Other
-91.52	BRD-K52911425	GDC-0941	PI3K inhibitor	Antineoplasic effects
-91.59	BRD-K77908580	entinostat	HDAC inhibitor	Antineoplasic effects
-91.71	BRD-K78659596	MLN-2238	Proteasome inhibitor	Antineoplasic effects
-91.72	BRD-K74133369	oligomycin-a	ATP synthase inhibitor	Antineoplasic effects;Antifungic effects
-91.8	BRD-K39120595	bithionol	Autotaxin inhibitor	Antifungic effects
-91.9	BRD-K51816706	oxindole-I	VEGFR inhibitor	Other
-91.93	BRD-A58564983	selamectin	Nematocide	Antiparasitic effects
-91.93	BRD-A38030642	cyclosporin-a	Calcineurin inhibitor	Antineoplasic effects
-91.96	BRD-K63606607	bufalin	ATPase inhibitor	Anti-inflammatory effect
-91.99	BRD-K72895815	SSR-69071	Leukocyte elastase inhibitor	Cardiovascular effects
-92.04	BRD-A39646320	HC-toxin	HDAC inhibitor	Antineoplasic effects
-92.04	BRD-A08003242	rhodomyrtoxin-b	sodium fluorescein uptake inhibitor	Other
-92.04	BRD-K52522949	NCH-51	HDAC inhibitor	Antiviral effects
-92.07	BRD-K67844266	MLN-4924	Nedd activating enzyme inhibitor	Antineoplasic effects
-92.1	BRD-A26002865	verrucarin-a	Protein synthesis inhibitor	Antibiotic effect
-92.1	BRD-A50737080	CGK-733	ATR kinase inhibitor	Antineoplasic effects
-92.17	BRD-K92093830	doxorubicin	Topoisomerase inhibitor	Antibiotic effect;Antineoplasic effects
-92.19	BRD-K03816923	rottlerin	MAP kinase inhibitor	Antineoplasic effects
-92.42	BRD-A28105619	cucurbitacin-i	JAK inhibitor	Antineoplasic effects
-92.56	BRD-K11630072	carmofur	Thymidylate synthase inhibitor	Antineoplasic effects
-92.6	BRD-K68174511	torin-2	MTOR inhibitor	Antineoplasic effects
-92.61	BRD-K89839824	raltitrexed	Thymidylate synthase inhibitor	Antineoplasic effects
-92.71	BRD-K07303502	arachidonyl-trifluoro-methane	Cytosolic phospholipase inhibitor	Other
-92.76	BRD-K08417745	SID-26681509	Cathepsin inhibitor	Antiviral effects
-92.76	BRD-A93236127	digitoxin	ATPase inhibitor	Antineoplasic effects
-92.77	BRD-K72093121	vidarabine	Antiviral	Antiviral effects
-92.89	BRD-K87909389	alvocidib	CDK inhibitor	Antineoplasic effects
-92.92	BRD-K06792661	narciclasine	Coflilin signaling pathway activator	Antineoplasic effects
-92.95	BRD-K13514097	everolimus	MTOR inhibitor	Immunosupressant effects
-92.95	BRD-K89930444	AG-592	Tyrosine kinase inhibitor	Other
-92.97	BRD-K67566344	KU-0063794	MTOR inhibitor	Antineoplasic effects
-93.09	BRD-A25687296	emetine	Protein synthesis inhibitor	Antiviral effects;Antineoplasic effects
-93.13	BRD-K12906962	dichlorobenzamil	Sodium/calcium exchange inhibitor	Other
-93.15	BRD-K43389675	daunorubicin	RNA synthesis inhibitor	Antineoplasic effects
-93.16	BRD-A02333338	cyclopamine	Smoothened receptor antagonist	Antineoplasic effects
-93.2	BRD-K68065987	MK-2206	AKT inhibitor	Antineoplasic effects
-93.23	BRD-A62184259	cycloheximide	Protein synthesis inhibitor	Antibiotic effect
-93.23	BRD-K35960502	niclosamide	DNA replication inhibitor	Antineoplasic effects
-93.28	BRD-K51018020	VAMA-37	DNA dependent protein kinase inhibitor	Antineoplasic effects
-93.52	BRD-A18497530	5-iodotubercidin	Adenosine kinase inhibitor	Antibiotic effect
-93.59	BRD-A68930007	ouabain	ATPase inhibitor	Cardiovascular effects
-93.61	BRD-K64517075	heliomycin	ATP synthase inhibitor	Antibiotic effect
-93.62	BRD-K76674262	homoharringtonine	Protein synthesis inhibitor	Antineoplasic effects
-93.62	BRD-K92991072	PAC-1	Caspase activator	Antineoplasic effects
-93.66	BRD-K06750613	GSK-1059615	PI3K inhibitor	Antineoplasic effects
-93.66	BRD-K73395020	SA-1478088	-666	Cardiovascular effects
-93.69	BRD-U68942961	JW-7-24-1	LCK Inhibitor	Antineoplasic effects
-93.72	BRD-K60219430	serdemetan	MDM inhibitor	Antineoplasic effects
-93.73	BRD-K78122587	NNC-55-0396	T-type calcium channel blocker	Other
-93.87	BRD-U25771771	WZ-4-145	EGFR inhibitor	Antineoplasic effects
-93.87	BRD-K14821540	FCCP	Mitochondrial oxidative phosphorylation uncoupler	Other
-93.94	BRD-K15600710	obatoclax	BCL inhibitor	Antineoplasic effects
-94.02	BRD-K11911061	GR-127935	Serotonin receptor antagonist	Other
-94.08	BRD-K28296557	AKT-inhibitor-IV	AKT inhibitor	Antineoplasic effects
-94.1	BRD-K62221994	T-98475	Gonadotropin releasing factor hormone receptor antagonist	Other
-94.15	BRD-K20755323	SA-792728	Sphingosine kinase inhibitor	Other
-94.26	BRD-K60230970	MG-132	Proteasome inhibitor	Antineoplasic effects
-94.27	BRD-K19220233	JNK-9L	JNK inhibitor	Other
-94.36	BRD-A94756469	digoxin	ATPase inhibitor	Cardiovascular effects
-94.5	BRD-A28970875	puromycin	Protein synthesis inhibitor	Antibiotic effect
-94.56	BRD-K15108141	gemcitabine	Ribonucleotide reductase inhibitor	Antineoplasic effects
-94.56	BRD-A45889380	mepacrine	Cytokine production inhibitor	Antineoplasic effects
-94.57	BRD-K15409150	penfluridol	T-type calcium channel blocker	Antineoplasic effects
-94.57	BRD-K80348542	cephaeline	Protein synthesis inhibitor	Other
-94.6	BRD-K15935639	z-leu3-VS	Proteasome inhibitor	Antineoplasic effects
-94.64	BRD-K22503835	scriptaid	HDAC inhibitor	Antineoplasic effects
-94.66	BRD-A71459254	cymarin	ATPase inhibitor	Cardiovascular effects
-94.7	BRD-K06426971	ryuvidine	Histone lysine methyltransferase inhibitor	Antineoplasic effects
-94.71	BRD-K88625236	nonoxynol-9	Membrane integrity inhibitor	Other
-94.86	BRD-A62809825	thapsigargin	ATPase inhibitor	Antineoplasic effects
-94.87	BRD-K49294207	BIBU-1361	EGFR inhibitor	Antineoplasic effects
-95	BRD-K91145395	prostratin	PKC activator	Antiviral effects
-95.03	BRD-A20697603	thiostrepton	FOXM1 inhibitor	Antibiotic effect
-95.07	BRD-K85985071	ellipticine	Topoisomerase inhibitor	Antineoplasic effects
-95.15	BRD-A13122391	triptolide	RNA polymerase inhibitor	Immunosupressant effects;Anti-inflammatory effect;Antineoplasic effects
-95.23	BRD-M16762496	PIK-75	DNA protein kinase inhibitor	Antineoplasic effects
-95.25	BRD-A78360835	cercosporin	Photoactivated toxin	Other
-95.28	BRD-K10705233	GW-405833	Cannabinoid receptor agonist	Other
-95.3	BRD-K59469039	AG-879	Angiogenesis inhibitor	Antineoplasic effects
-95.31	BRD-A55484088	BNTX	Opioid receptor antagonist	Other
-95.32	BRD-A80960055	celastrol	Anti-inflammatory	Anti-inflammatory effect
-95.42	BRD-K28360340	TW-37	BCL inhibitor	Antineoplasic effects
-95.45	BRD-K17953061	staurosporine	PKC inhibitor	Antineoplasic effects
-95.53	BRD-K38477985	malonoben	Protein tyrosine kinase inhibitor	Antineoplasic effects
-95.53	BRD-K05653692	DL-PDMP	Glucosyltransferase inhibitor	Antiviral effects
-95.63	BRD-A19248578	latrunculin-b	Actin polymerization inhibitor	Other
-95.67	BRD-K78431006	crizotinib	ALK inhibitor	Antineoplasic effects
-95.74	BRD-K80431395	triciribine	AKT inhibitor	Antineoplasic effects
-95.77	BRD-K33106058	cytarabine	Ribonucleotide reductase inhibitor	Antineoplasic effects
-95.77	BRD-A73909368	dactinomycin	RNA polymerase inhibitor	Antineoplasic effects
-95.78	BRD-K76907295	VU-0418947-2	HIF modulator	Antineoplasic effects
-95.8	BRD-K83794624	pirarubicin	Topoisomerase inhibitor	Antineoplasic effects;Antibiotic effect
-95.81	BRD-K81418486	vorinostat	HDAC inhibitor	Antineoplasic effects
-95.84	BRD-A06352418	terfenadine	Histamine receptor antagonist	Anti-inflammatory effect
-95.88	BRD-A48237631	mitomycin-c	DNA alkylating agent	Antineoplasic effects
-95.89	BRD-K15616905	CCCP	Mitochondrial oxidative phosphorylation uncoupler	Other
-95.91	BRD-K50140147	NVP-TAE684	ALK inhibitor	Antineoplasic effects
-95.91	BRD-K21672174	RO-28-1675	Glucokinase activator	Other
-95.98	BRD-A34205397	suloctidil	Adrenergic receptor antagonist	Other
-95.98	BRD-A81772229	simvastatin	HMGCR inhibitor	Cardiovascular effects
-96.09	BRD-K78599730	manumycin-a	Farnesyltransferase inhibitor	Antineoplasic effects
-96.16	BRD-K97399794	quercetin	Polar auxin transport inhibitor	Antineoplasic effects
-96.19	BRD-K09499853	KU-0060648	DNA dependent protein kinase inhibitor	Antineoplasic effects
-96.2	BRD-K13049116	BMS-754807	IGF-1 inhibitor	Antineoplasic effects
-96.23	BRD-K66792149	quinoclamine	Algicide	Other
-96.26	BRD-K65814004	diphenyleneiodonium	Nitric oxide synthase inhibitor	Other
-96.3	BRD-K24681473	YM-155	Survivin inhibitor	Antineoplasic effects
-96.33	BRD-K76805682	SB-415286	Glycogen synthase kinase inhibitor	Other
-96.34	BRD-K78126613	menadione	Mitochondrial DNA polymerase inhibitor	Cardiovascular effects
-96.43	BRD-K74305673	IKK-2-inhibitor-V	IKK inhibitor	Anti-inflammatory effect
-96.48	BRD-K16485616	mocetinostat	HDAC inhibitor	Antineoplasic effects
-96.48	BRD-K12184916	dactolisib	MTOR inhibitor	Antineoplasic effects
-96.51	BRD-K74402642	NSC-632839	Ubiquitin specific protease inhibitor	Antineoplasic effects
-96.61	BRD-A15010982	HU-211	Glutamate receptor antagonist	Other
-96.69	BRD-A19633847	perhexiline	Carnitine palmitoyltransferase inhibitor	Cardiovascular effects
-96.69	BRD-K12867552	THM-I-94	HDAC inhibitor	Antineoplasic effects
-96.72	BRD-K04548931	pidorubicine	Topoisomerase inhibitor	Antineoplasic effects
-96.8	BRD-A79465854	auranofin	NFkB pathway inhibitor	Anti-inflammatory effect
-96.83	BRD-K91370081	anisomycin	DNA synthesis inhibitor	Antineoplasic effects
-96.85	BRD-A52650764	ingenol	PKC activator	Other
-96.86	BRD-A02481876	importazole	Importin-beta transport receptor inhibitor	Other
-96.86	BRD-K17140735	SCH-79797	Proteasome inhibitor	Antineoplasic effects
-96.86	BRD-A11678676	wortmannin	PI3K inhibitor	Immunosupressant effects
-96.87	BRD-K08554278	bisbenzimide	DNA binding agent	Other
-96.87	BRD-A22713669	BVT-948	Tyrosine phosphatase inhibitor	Other
-96.93	BRD-K21680192	mitoxantrone	Topoisomerase inhibitor	Antineoplasic effects
-96.97	BRD-A45498368	WYE-125132	MTOR inhibitor	Antineoplasic effects
-97.08	BRD-K68488863	ENMD-2076	FLT3 inhibitor	Antineoplasic effects
-97.15	BRD-K97365803	PI-828	PI3K inhibitor	Antineoplasic effects
-97.24	BRD-K61829047	7b-cis	Exportin antagonist	Other
-97.32	BRD-K23192422	lestaurtinib	FLT3 inhibitor	Antineoplasic effects
-97.33	BRD-K92428153	mycophenolate-mofetil	Dehydrogenase inhibitor	Immunosupressant effects
-97.39	BRD-K13169950	NSC-3852	HDAC inhibitor	Antineoplasic effects
-97.39	BRD-K03109492	NSC-663284	CDC inhibitor	Antineoplasic effects
-97.43	BRD-K67868012	PI-103	MTOR inhibitor	Antineoplasic effects
-97.43	BRD-K00615600	AG-14361	PARP inhibitor	Antineoplasic effects
-97.43	BRD-K93034159	cladribine	Adenosine deaminase inhibitor	Antineoplasic effects
-97.5	BRD-K17705806	JTC-801	Opioid receptor antagonist	Other
-97.53	BRD-K77008974	WYE-354	MTOR inhibitor	Antineoplasic effects
-97.53	BRD-K56001384	antimycin-a	ATP synthase inhibitor	Other
-97.56	BRD-K69840642	ISOX	HDAC inhibitor	Antineoplasic effects
-97.57	BRD-A15079084	phorbol-12-myristate-13-acetate	PKC activator	Other
-97.62	BRD-K07691486	roscovitine	CDK inhibitor	Antineoplasic effects
-97.64	BRD-K44432556	VU-0418946-1	HIF modulator	Antineoplasic effects
-97.71	BRD-A11702965	chromomycin-a3	DNA binding agent	Antibiotic effect
-97.78	BRD-A60245366	AS-601245	JNK inhibitor	Other
-97.78	BRD-K79090631	CGP-60474	CDK inhibitor	Antineoplasic effects
-97.83	BRD-K06543683	bisindolylmaleimide-ix	CDK inhibitor	Cardiovascular effects
-97.85	BRD-K60623809	SU-11652	Tyrosine kinase inhibitor	Antineoplasic effects
-97.92	BRD-K13566078	BMS-345541	IKK inhibitor	Anti-inflammatory effect
-97.97	BRD-K31542390	mycophenolic-acid	Dehydrogenase inhibitor	Immunosupressant effects
-97.99	BRD-K11636097	JNJ-7706621	CDK inhibitor	Antineoplasic effects
-97.99	BRD-K13390322	AT-7519	CDK inhibitor	Antineoplasic effects
-97.99	BRD-K69932463	AZD-8055	MTOR inhibitor	Antineoplasic effects
-98.03	BRD-A06352508	SB-218078	CHK inhibitor	Antineoplasic effects
-98.06	BRD-K99545815	PF-562271	Focal adhesion kinase inhibitor	Antineoplasic effects
-98.06	BRD-K54233340	dorsomorphin	AMPK inhibitor	Other
-98.1	BRD-K02130563	panobinostat	HDAC inhibitor	Antineoplasic effects
-98.19	BRD-K99749624	linifanib	PDGFR receptor inhibitor	Antineoplasic effects
-98.2	BRD-K64800655	PHA-793887	CDK inhibitor	Antineoplasic effects
-98.2	BRD-U51951544	ZG-10	JNK inhibitor	Antineoplasic effects
-98.2	BRD-A59985574	topotecan	Topoisomerase inhibitor	Antineoplasic effects
-98.31	BRD-K04466929	Merck60	HDAC inhibitor	Other
-98.41	BRD-K08547377	irinotecan	Topoisomerase inhibitor	Antineoplasic effects
-98.45	BRD-A36630025	SN-38	Topoisomerase inhibitor	Antineoplasic effects
-98.48	BRD-K64606589	apicidin	HDAC inhibitor	Antifungic effects
-98.48	BRD-A30437061	camptothecin	Topoisomerase inhibitor	Antineoplasic effects
-98.56	BRD-K04853698	LDN-193189	Serine/threonine kinase inhibitor	Other
-98.6	BRD-K95435023	PHA-665752	c-Met inhibitor	Antineoplasic effects
-98.63	BRD-K28907958	CD-437	Retinoid receptor agonist	Antineoplasic effects
-98.63	BRD-K11558771	droxinostat	HDAC inhibitor	Antineoplasic effects
-98.84	BRD-K37798499	etoposide	Topoisomerase inhibitor	Antineoplasic effects
-98.87	BRD-K49669041	BX-912	Pyruvate dehydrogenase kinase inhibitor	Antineoplasic effects
-98.87	BRD-A35588707	teniposide	Topoisomerase inhibitor	Antineoplasic effects
-98.91	BRD-K56334280	amonafide	Topoisomerase inhibitor	Antineoplasic effects
-98.91	BRD-K16406336	methylene-blue	Guanylyl cyclase inhibitor	Other
-98.94	BRD-K14618467	IKK-16	IKK inhibitor	Anti-inflammatory effect
-98.99	BRD-A80638690	floxuridine	DNA synthesis inhibitor	Antineoplasic effects
-99.01	BRD-K51313569	palbociclib	CDK inhibitor	Antineoplasic effects
-99.01	BRD-K47983010	BX-795	IKK inhibitor	Anti-inflammatory effect
-99.15	BRD-M86331534	pyrvinium-pamoate	AKT inhibitor	Antiparasitic effects
-99.22	BRD-A82371568	clofarabine	Ribonucleoside reductase inhibitor	Antineoplasic effects
-99.26	BRD-K08502430	angiogenesis-inhibitor	Angiogenesis inhibitor	Antineoplasic effects
-99.26	BRD-K98490050	amsacrine	Topoisomerase inhibitor	Antineoplasic effects
-99.44	BRD-U82589721	HG-5-113-01	Protein kinase inhibitor	Antineoplasic effects
-99.65	BRD-K04546108	JAK3-inhibitor-VI	JAK inhibitor	Antineoplasic effects
-99.68	BRD-K07762753	aminopurvalanol-a	Tyrosine kinase inhibitor	Antineoplasic effects
-99.79	BRD-K50836978	purvalanol-a	CDK inhibitor	Antineoplasic effects
