# Supplementary material for: Multi-Tissue Transcriptomic-Informed In Silico Investigation of Drugs for the Treatment of Dengue Fever Disease
Source: Viruses. 2021 Aug 4;13(8):1540. doi: 10.3390/v13081540 (PMC8402662; doi:10.3390/v13081540)
Supplement: Supplementary file 1 [file viruses-13-01540-s001.zip › Supplementary data/SupplementaryTable_S7.xlsx]

## Sheet: SupplementaryTableS7
Supplementary Table S7. Cmap results for the Spleen tissue data. Table contains score, name and mechanism of action for the outputted drugs with a Cmap score above 90 and below -90 indicating similar or opposing signatures between a given perturbagen's and the query, respectively.
Score	ID	Name	Description	Effect
95.74	BRD-K47659338	EMD-386088	Serotonin receptor agonist	Other
94.8	BRD-U44700465	HG-5-88-01	Protein kinase inhibitor	Antineoplasic effects
94.68	BRD-K95785537	PP-2	SRC inhibitor	Other
94.49	BRD-K20285085	fostamatinib	SYK inhibitor	Anti-inflammatory effect
93.86	BRD-K06753942	nobiletin	MEK inhibitor	Antineoplasic effects
92.85	BRD-K34581968	BMS-536924	IGF-1 inhibitor	Antineoplasic effects
92.4	BRD-K32330832	VER-155008	HSP inhibitor	Antineoplasic effects
91.01	BRD-K83837640	JNJ-26854165	HDAC inhibitor	Antineoplasic effects
90.46	BRD-K18787491	U-0126	MEK inhibitor	Antineoplasic effects
90.28	BRD-K05804044	AZ-628	RAF inhibitor	Antineoplasic effects
90.05	BRD-K15108141	gemcitabine	Ribonucleotide reductase inhibitor	Antineoplasic effects
-90.13	BRD-A23683907	NAS-181	Serotonin receptor antagonist	Other
-90.47	BRD-A55484088	BNTX	Opioid receptor antagonist	Other
-91.3	BRD-K94325918	kinetin-riboside	Apoptosis stimulant	Antineoplasic effects
-91.85	BRD-A93236127	digitoxin	ATPase inhibitor	Antineoplasic effects
-92.26	BRD-A94756469	digoxin	ATPase inhibitor	Cardiovascular effects
-93.15	BRD-K78659596	MLN-2238	Proteasome inhibitor	Antineoplasic effects
-93.18	BRD-A19500257	geldanamycin	HSP inhibitor	Antineoplasic effects
-93.62	BRD-K60230970	MG-132	Proteasome inhibitor	Antineoplasic effects
-93.71	BRD-A25775766	securinine	GABA receptor antagonist	Other
-93.91	BRD-K70577657	H-9	PKA inhibitor	Other
-94.15	BRD-A58955223	sulforaphane	Antineoplastic	Antineoplasic effects
-94.82	BRD-K28120222	parthenolide	NFkB pathway inhibitor	Anti-inflammatory effect
-95.04	BRD-A74907996	equol	Estrogen receptor agonist	Antineoplasic effects
-95.29	BRD-K51967704	BIIB021	HSP inhibitor	Antineoplasic effects
-95.34	BRD-A36707673	hydroxycholesterol	LXR agonist	Other
-96.48	BRD-K74402642	NSC-632839	Ubiquitin specific protease inhibitor	Antineoplasic effects
-96.51	BRD-K81839095	estrone	Estrogen receptor agonist	Other
-96.97	BRD-K67844266	MLN-4924	Nedd activating enzyme inhibitor	Antineoplasic effects
-98.38	BRD-K49669041	BX-912	Pyruvate dehydrogenase kinase inhibitor	Antineoplasic effects
-98.41	BRD-A43671941	oxprenolol	Adrenergic receptor antagonist	Cardiovascular effects
-98.52	BRD-A47513740	calyculin	Protein phosphatase inhibitor	Cardiovascular effects
-98.59	BRD-K53972329	ruxolitinib	JAK inhibitor	Antineoplasic effects
