# Supplementary material for: Multi-Tissue Transcriptomic-Informed In Silico Investigation of Drugs for the Treatment of Dengue Fever Disease
Source: Viruses. 2021 Aug 4;13(8):1540. doi: 10.3390/v13081540 (PMC8402662; doi:10.3390/v13081540)
Supplement: Supplementary file 1 [file viruses-13-01540-s001.zip › Supplementary data/SupplementaryTable_S8.xlsx]

## Sheet: SupplementaryTableS8
Supplementary Table S8. Cmap results for the Liver cell data. Table contains score, name and mechanism of action for the outputted drugs with a Cmap score above 90 and below -90 indicating similar or opposing signatures between a given perturbagen's and the query, respectively.
Score	ID	Name	Description	Effect
99.89	BRD-A62809825	thapsigargin	ATPase inhibitor	Antineoplasic effects
99.89	BRD-K68336408	tyrphostin-AG-1478	EGFR inhibitor	Antineoplasic effects
99.86	BRD-K51575138	TPCA-1	IKK inhibitor	Anti-inflammatory effect
99.86	BRD-K21672174	RO-28-1675	Glucokinase activator	Other
99.82	BRD-A17065207	brefeldin-a	Protein synthesis inhibitor	Antibiotic effect
99.72	BRD-K88677950	PD-198306	MAP kinase inhibitor	Antineoplasic effects
99.68	BRD-K31912990	CGP-71683	Neuropeptide receptor antagonist	Other
99.54	BRD-A10420615	cyclopiazonic-acid	ATPase inhibitor	Antifungic effects
99.51	BRD-K73395020	SA-1478088	-666	Cardiovascular effects
99.47	BRD-K41859756	NVP-AUY922	HSP inhibitor	Antineoplasic effects
99.47	BRD-K14618467	IKK-16	IKK inhibitor	Anti-inflammatory effect
99.47	BRD-K20755323	SA-792728	Sphingosine kinase inhibitor	Other
99.44	BRD-A19500257	geldanamycin	HSP inhibitor	Antineoplasic effects
99.36	BRD-K14821540	FCCP	Mitochondrial oxidative phosphorylation uncoupler	Other
99.33	BRD-K38477985	malonoben	Protein tyrosine kinase inhibitor	Antineoplasic effects
99.3	BRD-K05350981	oligomycin-c	ATPase inhibitor	Other
99.26	BRD-K74305673	IKK-2-inhibitor-V	IKK inhibitor	Anti-inflammatory effect
99.26	BRD-A72711497	lasalocid	Bacterial permeability inducer	Antibiotic effect
99.25	BRD-A48570745	ivermectin	GABA receptor agonist	Antiparasitic effects
99.25	BRD-K10573841	tunicamycin	GLCNAC phosphotransferase inhibitor	Antibiotic effect
99.22	BRD-K89930444	AG-592	Tyrosine kinase inhibitor	Other
99.22	BRD-A08003242	rhodomyrtoxin-b	sodium fluorescein uptake inhibitor	Other
99.19	BRD-A38030642	cyclosporin-a	Calcineurin inhibitor	Antineoplasic effects
99.08	BRD-K59469039	AG-879	Angiogenesis inhibitor	Antineoplasic effects
99.08	BRD-K03816923	rottlerin	MAP kinase inhibitor	Antineoplasic effects
99.05	BRD-A50737080	CGK-733	ATR kinase inhibitor	Antineoplasic effects
99.05	BRD-K39120595	bithionol	Autotaxin inhibitor	Antifungic effects
99.04	BRD-K15935639	z-leu3-VS	Proteasome inhibitor	Antineoplasic effects
99.01	BRD-K35960502	niclosamide	DNA replication inhibitor	Antineoplasic effects
98.98	BRD-K15616905	CCCP	Mitochondrial oxidative phosphorylation uncoupler	Other
98.98	BRD-A58564983	selamectin	Nematocide	Antiparasitic effects
98.87	BRD-K17140735	SCH-79797	Proteasome inhibitor	Antineoplasic effects
98.84	BRD-A28970875	puromycin	Protein synthesis inhibitor	Antibiotic effect
98.63	BRD-K33551950	radicicol	HSP inhibitor	Antineoplasic effects
98.45	BRD-M86331534	pyrvinium-pamoate	AKT inhibitor	Antiparasitic effects
98.45	BRD-K40255344	tyrphostin-A9	Protein tyrosine kinase inhibitor	Antineoplasic effects
98.41	BRD-K62289640	lylamine	Cannabinoid receptor agonist	Other
98.38	BRD-K94325918	kinetin-riboside	Apoptosis stimulant	Antineoplasic effects
98.21	BRD-K78122587	NNC-55-0396	T-type calcium channel blocker	Other
98.13	BRD-K56301217	ABT-737	BCL inhibitor	Antineoplasic effects
98.06	BRD-K21806131	tegaserod	Serotonin receptor partial agonist	Other
98.06	BRD-K08417745	SID-26681509	Cathepsin inhibitor	Antiviral effects
98.03	BRD-K28296557	AKT-inhibitor-IV	AKT inhibitor	Antineoplasic effects
97.78	BRD-A19633847	perhexiline	Carnitine palmitoyltransferase inhibitor	Cardiovascular effects
97.71	BRD-K64517075	heliomycin	ATP synthase inhibitor	Antibiotic effect
97.67	BRD-K05653692	DL-PDMP	Glucosyltransferase inhibitor	Antiviral effects
97.6	BRD-U08759356	EI-346-erlotinib-analog	EGFR inhibitor	Antineoplasic effects
97.6	BRD-K60230970	MG-132	Proteasome inhibitor	Antineoplasic effects
97.53	BRD-K78599730	manumycin-a	Farnesyltransferase inhibitor	Antineoplasic effects
97.39	BRD-A34205397	suloctidil	Adrenergic receptor antagonist	Other
97.39	BRD-K50140147	NVP-TAE684	ALK inhibitor	Antineoplasic effects
97.32	BRD-K07762753	aminopurvalanol-a	Tyrosine kinase inhibitor	Antineoplasic effects
97.29	BRD-K74402642	NSC-632839	Ubiquitin specific protease inhibitor	Antineoplasic effects
97.22	BRD-K78659596	MLN-2238	Proteasome inhibitor	Antineoplasic effects
97.22	BRD-K15409150	penfluridol	T-type calcium channel blocker	Antineoplasic effects
97.04	BRD-K69328504	L-690488	Inositol monophosphatase inhibitor	Other
96.97	BRD-K53959060	indirubin	CDK inhibitor	Antineoplasic effects
96.76	BRD-A28105619	cucurbitacin-i	JAK inhibitor	Antineoplasic effects
96.72	BRD-K26669427	WR-216174	PFMRK inhibitor	Other
96.62	BRD-A55594068	vinblastine	Microtubule inhibitor	Antineoplasic effects
96.6	BRD-K03406345	azacitidine	DNA methyltransferase inhibitor	Antineoplasic effects
96.55	BRD-K49810818	sorafenib	FLT3 inhibitor	Antineoplasic effects
96.37	BRD-K84895041	BMY-45778	IP1 prostacyclin receptor agonist	Other
96.35	BRD-K17705806	JTC-801	Opioid receptor antagonist	Other
96.24	BRD-K76907295	VU-0418947-2	HIF modulator	Antineoplasic effects
96.23	BRD-K91370081	anisomycin	DNA synthesis inhibitor	Antineoplasic effects
96.12	BRD-A18763547	BAX-channel-blocker	Cytochrome C release inhibitor	Other
96.09	BRD-K06593056	LE-135	Retinoid receptor agonist	Other
95.98	BRD-K82823804	SA-792987	PKC inhibitor	Antineoplasic effects
95.98	BRD-K84709232	caffeic-acid	Lipoxygenase inhibitor	Antineoplasic effects
95.59	BRD-A11007541	BCI-hydrochloride	Protein phosphatase inhibitor	Cardiovascular effects
95.53	BRD-K15563106	phloretin	Sodium/glucose cotransporter inhibitor	Antineoplasic effects
95.35	BRD-A55484088	BNTX	Opioid receptor antagonist	Other
95.32	BRD-K10705233	GW-405833	Cannabinoid receptor agonist	Other
95.24	BRD-A20697603	thiostrepton	FOXM1 inhibitor	Antibiotic effect
95.24	BRD-K88625236	nonoxynol-9	Membrane integrity inhibitor	Other
95.17	BRD-A43331270	niguldipine	Calcium channel blocker	Cardiovascular effects;Antineoplasic effects
95.14	BRD-A83326220	brazilin	Nitric oxide production inhibitor	Other
95.09	BRD-K14441456	tyrphostin-AG-556	EGFR inhibitor	Antineoplasic effects
95.07	BRD-K51730347	diphencyprone	Immunostimulant	Immunosupressant effects;Antineoplasic effects
95.07	BRD-K28168037	fenretinide	Apoptosis stimulant	Antineoplasic effects
95.05	BRD-K51290057	SA-792709	Retinoid receptor agonist	Other
95.05	BRD-K83988098	alvespimycin	HSP inhibitor	Antineoplasic effects
94.96	BRD-K28907958	CD-437	Retinoid receptor agonist	Antineoplasic effects
94.93	BRD-K44432556	VU-0418946-1	HIF modulator	Antineoplasic effects
94.89	BRD-K80431395	triciribine	AKT inhibitor	Antineoplasic effects
94.88	BRD-A62025033	temsirolimus	MTOR inhibitor	Antineoplasic effects
94.86	BRD-K62221994	T-98475	Gonadotropin releasing factor hormone receptor antagonist	Other
94.86	BRD-A06352418	terfenadine	Histamine receptor antagonist	Anti-inflammatory effect
94.71	BRD-K64881305	ispinesib	Kinesin-like spindle protein inhibitor	Antineoplasic effects
94.68	BRD-K07303502	arachidonyl-trifluoro-methane	Cytosolic phospholipase inhibitor	Other
94.47	BRD-K54233340	dorsomorphin	AMPK inhibitor	Other
94.34	BRD-K03842655	penitrem-a	Potassium channel blocker	Other
94.33	BRD-K05151076	ZK-164015	Estrogen receptor antagonist	Antineoplasic effects
94.33	BRD-K13169950	NSC-3852	HDAC inhibitor	Antineoplasic effects
94.29	BRD-K36198571	WAY-170523	Metalloproteinase inhibitor	Other
94.28	BRD-K60460488	nelfinavir	HIV protease inhibitor	Antiviral effects
94.26	BRD-K50836978	purvalanol-a	CDK inhibitor	Antineoplasic effects
94.08	BRD-U68942961	JW-7-24-1	LCK Inhibitor	Antineoplasic effects
94.01	BRD-A15079084	phorbol-12-myristate-13-acetate	PKC activator	Other
93.9	BRD-K41731458	triclosan	Enoyl-[acyl-carrier-protein] reductase [NADH] inhibitor	Antifungic effects;Antibiotic effect
93.89	BRD-K04923131	GSK-3-inhibitor-IX	Glycogen synthase kinase inhibitor	Other
93.87	BRD-U37049823	HG-6-64-01	RAF inhibitor	Antineoplasic effects
93.74	BRD-K89626439	sirolimus	MTOR inhibitor	Antineoplasic effects
93.73	BRD-K66792149	quinoclamine	Algicide	Other
93.73	BRD-A78360835	cercosporin	Photoactivated toxin	Other
93.69	BRD-A02481876	importazole	Importin-beta transport receptor inhibitor	Other
93.62	BRD-K98548675	parthenolide	NFkB pathway inhibitor	Anti-inflammatory effect
93.45	BRD-K64606589	apicidin	HDAC inhibitor	Antifungic effects
93.23	BRD-K44849676	capsazepine	TRPV agonist	Other
93.2	BRD-K19295594	gossypol	BCL inhibitor	Antineoplasic effects
93.13	BRD-K15600710	obatoclax	BCL inhibitor	Antineoplasic effects
93.03	BRD-K17075857	chloroxine	Opioid receptor antagonist	Antibiotic effect
92.8	BRD-K08219523	5-nonyloxytryptamine	Serotonin receptor agonist	Other
92.64	BRD-K68174511	torin-2	MTOR inhibitor	Antineoplasic effects
92.37	BRD-K12502280	TG-101348	FLT3 inhibitor	Antineoplasic effects
92.35	BRD-K06792661	narciclasine	Coflilin signaling pathway activator	Antineoplasic effects
92.25	BRD-A45498368	WYE-125132	MTOR inhibitor	Antineoplasic effects
92.2	BRD-K96471533	nitazoxanide	Pyruvate ferredoxin oxidoreductase inhibitor	Antibiotic effect
92.2	BRD-K13049116	BMS-754807	IGF-1 inhibitor	Antineoplasic effects
92.11	BRD-K03109492	NSC-663284	CDC inhibitor	Antineoplasic effects
92.03	BRD-K04853698	LDN-193189	Serine/threonine kinase inhibitor	Other
91.82	BRD-K74133369	oligomycin-a	ATP synthase inhibitor	Antineoplasic effects;Antifungic effects
91.81	BRD-K36737713	AG-957	Protein tyrosine kinase inhibitor	Antineoplasic effects
91.7	BRD-K83289131	CAY-10618	NAMPT inhibitor	Antineoplasic effects;Anti-inflammatory effect
91.45	BRD-K12867552	THM-I-94	HDAC inhibitor	Antineoplasic effects
91.14	BRD-K12994359	valdecoxib	Cyclooxygenase inhibitor	Anti-inflammatory effect
90.95	BRD-A75517195	thiazolopyrimidine	CDC inhibitor	Anti-inflammatory effect;Antibiotic effect
90.9	BRD-K06750613	GSK-1059615	PI3K inhibitor	Antineoplasic effects
90.81	BRD-K28360340	TW-37	BCL inhibitor	Antineoplasic effects
90.54	BRD-K91145395	prostratin	PKC activator	Antiviral effects
90.4	BRD-A81772229	simvastatin	HMGCR inhibitor	Cardiovascular effects
90.17	BRD-A35588707	teniposide	Topoisomerase inhibitor	Antineoplasic effects
90.13	BRD-U25771771	WZ-4-145	EGFR inhibitor	Antineoplasic effects
90.13	BRD-K40175214	torin-1	MTOR inhibitor	Antineoplasic effects
90.1	BRD-K61829047	7b-cis	Exportin antagonist	Other
90.06	BRD-K24132293	piperlongumine	Glutathione transferase inhibitor	Antineoplasic effects
-90.23	BRD-K81062487	taurocholic-acid	Bile acid	Other
-90.5	BRD-K95609758	BMS-191011	Potassium channel activator	Other
-90.73	BRD-U97083655	teicoplanin	Bacterial cell wall synthesis inhibitor	Antibiotic effect
-90.83	BRD-K04430056	7-nitroindazole	nitric oxide synthase inhibitor	Other
-91.28	BRD-A35108200	dexamethasone	Glucocorticoid receptor agonist	Anti-inflammatory effect
-91.35	BRD-U66370498	androstanol	CAR antagonist	Other
-92.73	BRD-K88560311	rucaparib	PARP inhibitor	Antineoplasic effects
-93.94	BRD-A70449690	forskolin	Adenylyl cyclase activator	Other
-94.69	BRD-K80738081	resveratrol	Cytochrome P450 inhibitor	Other
-94.94	BRD-K18135438	chenodeoxycholic-acid	11-beta-HSD1 inhibitor	Other
-95.06	BRD-K45446451	JZL-184	Monoacylglucerol lipase inhibitor	Other
-95.9	BRD-K08206212	entecavir	Reverse transcriptase inhibitor	Antiviral effects
-95.92	BRD-K93176058	AC-55649	Retinoid receptor agonist	Other
-95.99	BRD-K48692744	NU-1025	PARP inhibitor	Antineoplasic effects
-96.21	BRD-K69690935	curcumin	Cyclooxygenase inhibitor	Anti-inflammatory effect;Antibiotic effect
-96.41	BRD-A62182663	YK-4279	Apoptosis stimulant	Antineoplasic effects
-96.48	BRD-U88459701	atorvastatin	HMGCR inhibitor	Cardiovascular effects
-96.54	BRD-K89687904	PKCbeta-inhibitor	PKC inhibitor	Antiviral effects
-96.66	BRD-A67373739	AICA-ribonucleotide	AMPK activator	Cardiovascular effects
-96.97	BRD-K28470988	L-690330	Inositol monophosphatase inhibitor	Other
-97.23	BRD-K33572481	taurodeoxycholic-acid	Bile acid	Other
-97.25	BRD-K17349619	HLI-373	MDM inhibitor	Antineoplasic effects
-97.43	BRD-K23875128	RHO-kinase-inhibitor-III[rockout]	Rho associated kinase inhibitor	Other
-97.56	BRD-K74236984	UNC-0321	Histone lysine methyltransferase inhibitor	Antineoplasic effects
-97.6	BRD-K77625572	etomoxir	Carnitine palmitoyltransferase inhibitor	Cardiovascular effects
-97.67	BRD-K35723520	darinaparsin	Apoptosis stimulant	Antineoplasic effects
-97.85	BRD-A20131130	2',5'-dideoxyadenosine	Adenylyl cyclase inhibitor	Other
-98.06	BRD-K08924299	palonosetron	Serotonin receptor antagonist	Other
-98.27	BRD-A76279427	myriocin	Serine palmitoyltransferase inhibitor	Antibiotic effect
-98.53	BRD-K04010869	prostaglandin-a1	HSP inducer	Antiviral effects
-98.56	BRD-K62810658	PD-98059	MEK inhibitor	Cardiovascular effects
-98.62	BRD-A68631409	evodiamine	ATPase inhibitor	Other
-98.7	BRD-K61314889	IWR-1-ENDO	PARP inhibitor	Antineoplasic effects
-98.91	BRD-K00317371	RITA	MDM inhibitor	Antineoplasic effects
-98.94	BRD-K01192156	tyrphostin-AG-112	Protein tyrosine kinase inhibitor	Antineoplasic effects
-99.05	BRD-K14329163	BAY-K8644	Calcium channel activator	Cardiovascular effects
-99.08	BRD-K49456190	prima-1-met	thioredoxin inhibitor	Antineoplasic effects
-99.19	BRD-K80527266	triacsin-c	Adrenergic receptor antagonist	Antifungic effects
-99.3	BRD-K93095519	SJ-172550	MDM inhibitor	Antineoplasic effects
-99.33	BRD-U94846492	quinine	Hemozoin biocrystallization inhibitor	Antiviral effects
-99.33	BRD-K24994810	androstenol	GABA receptor modulator	Other
-99.37	BRD-K40892394	AR-C133057XX	Nitric oxide synthase inhibitor	Antineoplasic effects
-99.44	BRD-K64451768	GANT-58	GLI antagonist	Antineoplasic effects
-99.44	BRD-K82746043	navitoclax	BCL inhibitor	Antineoplasic effects
-99.47	BRD-K73319509	PF-04217903	c-Met inhibitor	Antineoplasic effects
-99.51	BRD-K48923948	BMS-641988	Androgen receptor antagonist	Antineoplasic effects
-99.54	BRD-K26657438	imiquimod	TLR agonist	Antineoplasic effects
-99.68	BRD-K01638814	rilmenidine	Adrenergic receptor agonist	Cardiovascular effects
-99.68	BRD-A04352665	maraviroc	CC chemokine receptor antagonist	Antiviral effects
-99.68	BRD-K16554956	PTB1	AMPK activator	Other
-99.82	BRD-A73680854	PT-630	Dipeptidyl peptidase inhibitor	Other
-99.89	BRD-K36324071	NF-449	Purinergic receptor antagonist	Cardiovascular effects
-99.89	BRD-K41260949	valproic-acid	HDAC inhibitor	Antineoplasic effects
-99.89	BRD-K32536677	AGK-2	SIRT inhibitor	Anti-inflammatory effect
-99.93	BRD-A01145011	zebularine	DNA methyltransferase inhibitor	Antineoplasic effects
-99.93	BRD-K32107296	temozolomide	DNA alkylating agent	Antineoplasic effects
-99.93	BRD-K14696368	9-methyl-5H-6-thia-4,5-diaza-chrysene-6,6-dioxide	NFkB pathway inhibitor	Anti-inflammatory effect
-99.93	BRD-K08703257	3-amino-benzamide	PARP inhibitor	Antineoplasic effects
